# Supplementary material for: Reference genome of the kidnapper ant, Polyergus mexicanus
Source: J Hered. 2024 Sep 9;116(3):293–302. doi: 10.1093/jhered/esae047 (PMC12130431; doi:10.1093/jhered/esae047)
Supplement: esae047_suppl_Supplementary_Table_S2 [file esae047_suppl_supplementary_table_s2.xlsx]

## Sheet: Chromosome_metrics
Species	Assembly	Chromosome number	Size (bp)	Percent of total (%)	Cumulative percent (%)	SUM (size, bp)	Average size (bp)	Standard deviation (bp)
Cataglyphis hispanica	ULB_Chis1_1.0	1	20438509	9.90291	9.90291	206388925	7.8909e+06	4.0256e+06
Cataglyphis hispanica	ULB_Chis1_1.0	2	15689435	7.60188	17.5048
Cataglyphis hispanica	ULB_Chis1_1.0	3	12693346	6.15021	23.655
Cataglyphis hispanica	ULB_Chis1_1.0	4	12390001	6.00323	29.6582
Cataglyphis hispanica	ULB_Chis1_1.0	5	12010890	5.81954	35.4778
Cataglyphis hispanica	ULB_Chis1_1.0	6	9937981	4.81517	40.2929
Cataglyphis hispanica	ULB_Chis1_1.0	7	8824454	4.27564	44.5686
Cataglyphis hispanica	ULB_Chis1_1.0	8	8308942	4.02587	48.5944
Cataglyphis hispanica	ULB_Chis1_1.0	9	7954289	3.85403	52.4485
Cataglyphis hispanica	ULB_Chis1_1.0	10	7938069	3.84617	56.2946
Cataglyphis hispanica	ULB_Chis1_1.0	11	7847336	3.80221	60.0969
Cataglyphis hispanica	ULB_Chis1_1.0	12	7620917	3.6925	63.7894
Cataglyphis hispanica	ULB_Chis1_1.0	13	7256831	3.5161	67.3055
Cataglyphis hispanica	ULB_Chis1_1.0	14	7219013	3.49777	70.8032
Cataglyphis hispanica	ULB_Chis1_1.0	15	6571918	3.18424	73.9875
Cataglyphis hispanica	ULB_Chis1_1.0	16	6273268	3.03954	77.027
Cataglyphis hispanica	ULB_Chis1_1.0	17	5599121	2.7129	79.7399
Cataglyphis hispanica	ULB_Chis1_1.0	18	5452541	2.64188	82.3818
Cataglyphis hispanica	ULB_Chis1_1.0	19	5349809	2.5921	84.9739
Cataglyphis hispanica	ULB_Chis1_1.0	20	5296989	2.56651	87.5404
Cataglyphis hispanica	ULB_Chis1_1.0	21	4853569	2.35166	89.892
Cataglyphis hispanica	ULB_Chis1_1.0	22	4700336	2.27742	92.1695
Cataglyphis hispanica	ULB_Chis1_1.0	23	4647570	2.25185	94.4213
Cataglyphis hispanica	ULB_Chis1_1.0	24	4514322	2.18729	96.6086
Cataglyphis hispanica	ULB_Chis1_1.0	25	3262831	1.58091	98.1895
Cataglyphis hispanica	ULB_Chis1_1.0	26	2511196	1.21673	99.4062
Cataglyphis hispanica	ULB_Chis1_1.0	unplaced (427)	1225442
Monomorium pharaonis	ASM1337386v2	1	41458767	12.7367	12.7367	325506644	2.78168e+07	7.08059e+06
Monomorium pharaonis	ASM1337386v2	2	33867703	10.4046	23.1413
Monomorium pharaonis	ASM1337386v2	3	33262018	10.2185	33.3598
Monomorium pharaonis	ASM1337386v2	4	31943572	9.81349	43.1733
Monomorium pharaonis	ASM1337386v2	5	29663535	9.11304	52.2864
Monomorium pharaonis	ASM1337386v2	6	27632654	8.48912	60.7755
Monomorium pharaonis	ASM1337386v2	7	24355337	7.48229	68.2578
Monomorium pharaonis	ASM1337386v2	8	24043707	7.38655	75.6443
Monomorium pharaonis	ASM1337386v2	9	22196357	6.81902	82.4633
Monomorium pharaonis	ASM1337386v2	10	20701757	6.35986	88.8232
Monomorium pharaonis	ASM1337386v2	11	16858934	5.17929	94.0025
Monomorium pharaonis	ASM1337386v2	unplaced (714)	19522303
Ooceraea biroi	Obir_v5.4	1	24609146	10.9923	10.9923	223876465	1.58455e+07	3.98891e+06
Ooceraea biroi	Obir_v5.4	2	19224430	8.58707	19.5794
Ooceraea biroi	Obir_v5.4	3	18309999	8.17862	27.758
Ooceraea biroi	Obir_v5.4	4	17779965	7.94186	35.6998
Ooceraea biroi	Obir_v5.4	5	17453326	7.79596	43.4958
Ooceraea biroi	Obir_v5.4	6	16888278	7.54357	51.0394
Ooceraea biroi	Obir_v5.4	7	16599821	7.41472	58.4541
Ooceraea biroi	Obir_v5.4	8	15891175	7.09819	65.5523
Ooceraea biroi	Obir_v5.4	9	15673213	7.00083	72.5531
Ooceraea biroi	Obir_v5.4	10	13842897	6.18327	78.7364
Ooceraea biroi	Obir_v5.4	11	13721257	6.12894	84.8653
Ooceraea biroi	Obir_v5.4	12	13632444	6.08927	90.9546
Ooceraea biroi	Obir_v5.4	13	9470121	4.23007	95.1847
Ooceraea biroi	Obir_v5.4	14	8740971	3.90437	99.089
Ooceraea biroi	Obir_v5.4	unplaced (125)	2039422
Solenopsis invicta	UNIL_Sinv_3.0	1	33177226	8.77469	8.77469	378101515	2.31835e+07	6.29785e+06
Solenopsis invicta	UNIL_Sinv_3.0	3	32991433	8.72555	17.5002
Solenopsis invicta	UNIL_Sinv_3.0	4	29136123	7.7059	25.2061
Solenopsis invicta	UNIL_Sinv_3.0	5	28503674	7.53863	32.7448
Solenopsis invicta	UNIL_Sinv_3.0	2	26469689	7.00068	39.7454
Solenopsis invicta	UNIL_Sinv_3.0	6	26405556	6.98372	46.7292
Solenopsis invicta	UNIL_Sinv_3.0	16	26227205	6.93655	53.6657
Solenopsis invicta	UNIL_Sinv_3.0	8	25780517	6.81841	60.4841
Solenopsis invicta	UNIL_Sinv_3.0	12	21132138	5.58901	66.0731
Solenopsis invicta	UNIL_Sinv_3.0	10	19544602	5.16914	71.2423
Solenopsis invicta	UNIL_Sinv_3.0	14	19316052	5.10869	76.351
Solenopsis invicta	UNIL_Sinv_3.0	7	19206699	5.07977	81.4308
Solenopsis invicta	UNIL_Sinv_3.0	11	18129727	4.79494	86.2257
Solenopsis invicta	UNIL_Sinv_3.0	9	17670060	4.67336	90.8991
Solenopsis invicta	UNIL_Sinv_3.0	13	15963722	4.22207	95.1211
Solenopsis invicta	UNIL_Sinv_3.0	15	11281375	2.98369	98.1048
Solenopsis invicta	UNIL_Sinv_3.0	unplaced (203)	7165717
Polyergus mexicanus	iyPolMexi1.0	JAUDSZ010000001.1	14608128	5.78976	5.78976	252309906	8.84134e+06	3.26105e+06
Polyergus mexicanus	iyPolMexi1.0	JAUDSZ010000002.1	13784262	5.46323	11.253
Polyergus mexicanus	iyPolMexi1.0	JAUDSZ010000003.1	13227081	5.24239	16.4954
Polyergus mexicanus	iyPolMexi1.0	JAUDSZ010000004.1	13087597	5.18711	21.6825
Polyergus mexicanus	iyPolMexi1.0	JAUDSZ010000005.1	12509913	4.95815	26.6406
Polyergus mexicanus	iyPolMexi1.0	JAUDSZ010000006.1	12267431	4.86205	31.5027
Polyergus mexicanus	iyPolMexi1.0	JAUDSZ010000007.1	12059732	4.77973	36.2824
Polyergus mexicanus	iyPolMexi1.0	JAUDSZ010000008.1	11742341	4.65394	40.9364
Polyergus mexicanus	iyPolMexi1.0	JAUDSZ010000009.1	10720193	4.24882	45.1852
Polyergus mexicanus	iyPolMexi1.0	JAUDSZ010000010.1	10559441	4.18511	49.3703
Polyergus mexicanus	iyPolMexi1.0	JAUDSZ010000011.1	10364369	4.10779	53.4781
Polyergus mexicanus	iyPolMexi1.0	JAUDSZ010000012.1	9968629	3.95095	57.429
Polyergus mexicanus	iyPolMexi1.0	JAUDSZ010000013.1	9764453	3.87002	61.299
Polyergus mexicanus	iyPolMexi1.0	JAUDSZ010000014.1	7711022	3.05617	64.3552
Polyergus mexicanus	iyPolMexi1.0	JAUDSZ010000015.1	7213071	2.85881	67.214
Polyergus mexicanus	iyPolMexi1.0	JAUDSZ010000016.1	7160674	2.83805	70.0521
Polyergus mexicanus	iyPolMexi1.0	JAUDSZ010000017.1	7123483	2.82331	72.8754
Polyergus mexicanus	iyPolMexi1.0	JAUDSZ010000018.1	6766968	2.68201	75.5574
Polyergus mexicanus	iyPolMexi1.0	JAUDSZ010000019.1	6020886	2.38631	77.9437
Polyergus mexicanus	iyPolMexi1.0	JAUDSZ010000020.1	5866118	2.32497	80.2687
Polyergus mexicanus	iyPolMexi1.0	JAUDSZ010000021.1	5734468	2.27279	82.5415
Polyergus mexicanus	iyPolMexi1.0	JAUDSZ010000022.1	5657025	2.24209	84.7835
Polyergus mexicanus	iyPolMexi1.0	JAUDSZ010000023.1	5422639	2.1492	86.9327
Polyergus mexicanus	iyPolMexi1.0	JAUDSZ010000024.1	5286110	2.09509	89.0278
Polyergus mexicanus	iyPolMexi1.0	JAUDSZ010000025.1	5002980	1.98287	91.0107
Polyergus mexicanus	iyPolMexi1.0	JAUDSZ010000026.1	4681590	1.85549	92.8662
Polyergus mexicanus	iyPolMexi1.0	JAUDSZ010000027.1	4405511	1.74607	94.6123
Polyergus mexicanus	iyPolMexi1.0	JAUDSZ010000028.1	441236	0.174879	94.7871
Polyergus mexicanus	iyPolMexi1.0	JAUDSZ010000029.1	412320	0.163418	94.9506
Polyergus mexicanus	iyPolMexi1.0	JAUDSZ010000030.1	312098	0.123696	95.0743
Polyergus mexicanus	iyPolMexi1.0	JAUDSZ010000031.1	268567	0.106443	95.1807
Polyergus mexicanus	iyPolMexi1.0	JAUDSZ010000032.1	253396	0.10043	95.2811
Polyergus mexicanus	iyPolMexi1.0	JAUDSZ010000033.1	229124	0.0908105	95.3719
Polyergus mexicanus	iyPolMexi1.0	JAUDSZ010000034.1	219031	0.0868103	95.4588
Polyergus mexicanus	iyPolMexi1.0	JAUDSZ010000035.1	212318	0.0841497	95.5429
Polyergus mexicanus	iyPolMexi1.0	JAUDSZ010000036.1	211049	0.0836467	95.6265
Polyergus mexicanus	iyPolMexi1.0	JAUDSZ010000037.1	194023	0.0768987	95.7034
Polyergus mexicanus	iyPolMexi1.0	JAUDSZ010000038.1	189503	0.0751072	95.7786
Polyergus mexicanus	iyPolMexi1.0	JAUDSZ010000039.1	188744	0.0748064	95.8534
Polyergus mexicanus	iyPolMexi1.0	JAUDSZ010000040.1	166331	0.0659233	95.9193
Polyergus mexicanus	iyPolMexi1.0	JAUDSZ010000041.1	160858	0.0637541	95.983
Polyergus mexicanus	iyPolMexi1.0	JAUDSZ010000042.1	160026	0.0634244	96.0465
Polyergus mexicanus	iyPolMexi1.0	JAUDSZ010000043.1	148714	0.058941	96.1054
Polyergus mexicanus	iyPolMexi1.0	JAUDSZ010000044.1	145908	0.0578289	96.1632
Polyergus mexicanus	iyPolMexi1.0	JAUDSZ010000045.1	135464	0.0536895	96.2169
Polyergus mexicanus	iyPolMexi1.0	JAUDSZ010000046.1	130445	0.0517003	96.2686
Polyergus mexicanus	iyPolMexi1.0	JAUDSZ010000047.1	129526	0.0513361	96.32
Polyergus mexicanus	iyPolMexi1.0	JAUDSZ010000048.1	126477	0.0501276	96.3701
Polyergus mexicanus	iyPolMexi1.0	JAUDSZ010000049.1	115008	0.045582	96.4157
Polyergus mexicanus	iyPolMexi1.0	JAUDSZ010000050.1	107127	0.0424585	96.4581
Polyergus mexicanus	iyPolMexi1.0	JAUDSZ010000051.1	102499	0.0406242	96.4988
Polyergus mexicanus	iyPolMexi1.0	JAUDSZ010000052.1	98580	0.039071	96.5378
Polyergus mexicanus	iyPolMexi1.0	JAUDSZ010000053.1	95461	0.0378348	96.5757
Polyergus mexicanus	iyPolMexi1.0	JAUDSZ010000054.1	93641	0.0371135	96.6128
Polyergus mexicanus	iyPolMexi1.0	JAUDSZ010000055.1	88309	0.0350002	96.6478
Polyergus mexicanus	iyPolMexi1.0	JAUDSZ010000056.1	85540	0.0339028	96.6817
Polyergus mexicanus	iyPolMexi1.0	JAUDSZ010000057.1	82878	0.0328477	96.7145
Polyergus mexicanus	iyPolMexi1.0	JAUDSZ010000058.1	79065	0.0313365	96.7459
Polyergus mexicanus	iyPolMexi1.0	JAUDSZ010000059.1	78457	0.0310955	96.777
Polyergus mexicanus	iyPolMexi1.0	JAUDSZ010000060.1	77971	0.0309029	96.8079
Polyergus mexicanus	iyPolMexi1.0	JAUDSZ010000061.1	76102	0.0301621	96.838
Polyergus mexicanus	iyPolMexi1.0	JAUDSZ010000062.1	75033	0.0297384	96.8678
Polyergus mexicanus	iyPolMexi1.0	JAUDSZ010000063.1	74209	0.0294118	96.8972
Polyergus mexicanus	iyPolMexi1.0	JAUDSZ010000064.1	72512	0.0287393	96.9259
Polyergus mexicanus	iyPolMexi1.0	JAUDSZ010000065.1	72222	0.0286243	96.9545
Polyergus mexicanus	iyPolMexi1.0	JAUDSZ010000066.1	71624	0.0283873	96.9829
Polyergus mexicanus	iyPolMexi1.0	JAUDSZ010000067.1	68334	0.0270834	97.01
Polyergus mexicanus	iyPolMexi1.0	JAUDSZ010000068.1	66775	0.0264655	97.0365
Polyergus mexicanus	iyPolMexi1.0	JAUDSZ010000069.1	66382	0.0263097	97.0628
Polyergus mexicanus	iyPolMexi1.0	JAUDSZ010000070.1	66015	0.0261643	97.0889
Polyergus mexicanus	iyPolMexi1.0	JAUDSZ010000071.1	65436	0.0259348	97.1149
Polyergus mexicanus	iyPolMexi1.0	JAUDSZ010000072.1	64516	0.0255701	97.1404
Polyergus mexicanus	iyPolMexi1.0	JAUDSZ010000073.1	63945	0.0253438	97.1658
Polyergus mexicanus	iyPolMexi1.0	JAUDSZ010000074.1	63058	0.0249923	97.1908
Polyergus mexicanus	iyPolMexi1.0	JAUDSZ010000075.1	62639	0.0248262	97.2156
Polyergus mexicanus	iyPolMexi1.0	JAUDSZ010000076.1	61795	0.0244917	97.2401
Polyergus mexicanus	iyPolMexi1.0	JAUDSZ010000077.1	60780	0.0240894	97.2642
Polyergus mexicanus	iyPolMexi1.0	JAUDSZ010000078.1	59394	0.0235401	97.2877
Polyergus mexicanus	iyPolMexi1.0	JAUDSZ010000079.1	59375	0.0235326	97.3113
Polyergus mexicanus	iyPolMexi1.0	JAUDSZ010000080.1	58527	0.0231965	97.3345
Polyergus mexicanus	iyPolMexi1.0	JAUDSZ010000081.1	57415	0.0227557	97.3572
Polyergus mexicanus	iyPolMexi1.0	JAUDSZ010000082.1	57356	0.0227324	97.3799
Polyergus mexicanus	iyPolMexi1.0	JAUDSZ010000083.1	56658	0.0224557	97.4024
Polyergus mexicanus	iyPolMexi1.0	JAUDSZ010000084.1	56430	0.0223654	97.4248
Polyergus mexicanus	iyPolMexi1.0	JAUDSZ010000085.1	56145	0.0222524	97.447
Polyergus mexicanus	iyPolMexi1.0	JAUDSZ010000086.1	55535	0.0220106	97.469
Polyergus mexicanus	iyPolMexi1.0	JAUDSZ010000087.1	55102	0.021839	97.4909
Polyergus mexicanus	iyPolMexi1.0	JAUDSZ010000088.1	54523	0.0216095	97.5125
Polyergus mexicanus	iyPolMexi1.0	JAUDSZ010000089.1	54141	0.0214581	97.5339
Polyergus mexicanus	iyPolMexi1.0	JAUDSZ010000090.1	51563	0.0204364	97.5544
Polyergus mexicanus	iyPolMexi1.0	JAUDSZ010000091.1	51334	0.0203456	97.5747
Polyergus mexicanus	iyPolMexi1.0	JAUDSZ010000092.1	51018	0.0202204	97.5949
Polyergus mexicanus	iyPolMexi1.0	JAUDSZ010000093.1	50556	0.0200373	97.615
Polyergus mexicanus	iyPolMexi1.0	JAUDSZ010000094.1	49524	0.0196282	97.6346
Polyergus mexicanus	iyPolMexi1.0	JAUDSZ010000095.1	49494	0.0196164	97.6542
Polyergus mexicanus	iyPolMexi1.0	JAUDSZ010000096.1	49047	0.0194392	97.6737
Polyergus mexicanus	iyPolMexi1.0	JAUDSZ010000097.1	48536	0.0192367	97.6929
Polyergus mexicanus	iyPolMexi1.0	JAUDSZ010000098.1	46413	0.0183952	97.7113
Polyergus mexicanus	iyPolMexi1.0	JAUDSZ010000099.1	46385	0.0183841	97.7297
Polyergus mexicanus	iyPolMexi1.0	JAUDSZ010000100.1	46354	0.0183719	97.748
Polyergus mexicanus	iyPolMexi1.0	JAUDSZ010000101.1	45936	0.0182062	97.7663
Polyergus mexicanus	iyPolMexi1.0	JAUDSZ010000102.1	45655	0.0180948	97.7844
Polyergus mexicanus	iyPolMexi1.0	JAUDSZ010000103.1	45182	0.0179073	97.8023
Polyergus mexicanus	iyPolMexi1.0	JAUDSZ010000104.1	45112	0.0178796	97.8201
Polyergus mexicanus	iyPolMexi1.0	JAUDSZ010000105.1	44695	0.0177143	97.8379
Polyergus mexicanus	iyPolMexi1.0	JAUDSZ010000106.1	42481	0.0168368	97.8547
Polyergus mexicanus	iyPolMexi1.0	JAUDSZ010000107.1	42337	0.0167798	97.8715
Polyergus mexicanus	iyPolMexi1.0	JAUDSZ010000108.1	42270	0.0167532	97.8882
Polyergus mexicanus	iyPolMexi1.0	JAUDSZ010000109.1	42262	0.01675	97.905
Polyergus mexicanus	iyPolMexi1.0	JAUDSZ010000110.1	42009	0.0166498	97.9216
Polyergus mexicanus	iyPolMexi1.0	JAUDSZ010000111.1	41733	0.0165404	97.9382
Polyergus mexicanus	iyPolMexi1.0	JAUDSZ010000112.1	41212	0.0163339	97.9545
Polyergus mexicanus	iyPolMexi1.0	JAUDSZ010000113.1	40788	0.0161658	97.9707
Polyergus mexicanus	iyPolMexi1.0	JAUDSZ010000114.1	40660	0.0161151	97.9868
Polyergus mexicanus	iyPolMexi1.0	JAUDSZ010000115.1	40266	0.0159589	98.0027
Polyergus mexicanus	iyPolMexi1.0	JAUDSZ010000116.1	40200	0.0159328	98.0187
Polyergus mexicanus	iyPolMexi1.0	JAUDSZ010000117.1	39903	0.0158151	98.0345
Polyergus mexicanus	iyPolMexi1.0	JAUDSZ010000118.1	39432	0.0156284	98.0501
Polyergus mexicanus	iyPolMexi1.0	JAUDSZ010000119.1	38879	0.0154092	98.0655
Polyergus mexicanus	iyPolMexi1.0	JAUDSZ010000120.1	38875	0.0154076	98.0809
Polyergus mexicanus	iyPolMexi1.0	JAUDSZ010000121.1	38603	0.0152998	98.0962
Polyergus mexicanus	iyPolMexi1.0	JAUDSZ010000122.1	38042	0.0150775	98.1113
Polyergus mexicanus	iyPolMexi1.0	JAUDSZ010000123.1	37514	0.0148682	98.1262
Polyergus mexicanus	iyPolMexi1.0	JAUDSZ010000124.1	37510	0.0148666	98.141
Polyergus mexicanus	iyPolMexi1.0	JAUDSZ010000125.1	37285	0.0147775	98.1558
Polyergus mexicanus	iyPolMexi1.0	JAUDSZ010000126.1	36868	0.0146122	98.1704
Polyergus mexicanus	iyPolMexi1.0	JAUDSZ010000127.1	36756	0.0145678	98.185
Polyergus mexicanus	iyPolMexi1.0	JAUDSZ010000128.1	36021	0.0142765	98.1993
Polyergus mexicanus	iyPolMexi1.0	JAUDSZ010000129.1	35995	0.0142662	98.2135
Polyergus mexicanus	iyPolMexi1.0	JAUDSZ010000130.1	35955	0.0142503	98.2278
Polyergus mexicanus	iyPolMexi1.0	JAUDSZ010000131.1	35803	0.0141901	98.242
Polyergus mexicanus	iyPolMexi1.0	JAUDSZ010000132.1	35665	0.0141354	98.2561
Polyergus mexicanus	iyPolMexi1.0	JAUDSZ010000133.1	35573	0.0140989	98.2702
Polyergus mexicanus	iyPolMexi1.0	JAUDSZ010000134.1	35291	0.0139872	98.2842
Polyergus mexicanus	iyPolMexi1.0	JAUDSZ010000135.1	34811	0.0137969	98.298
Polyergus mexicanus	iyPolMexi1.0	JAUDSZ010000136.1	34556	0.0136959	98.3117
Polyergus mexicanus	iyPolMexi1.0	JAUDSZ010000137.1	34288	0.0135896	98.3253
Polyergus mexicanus	iyPolMexi1.0	JAUDSZ010000138.1	33798	0.0133954	98.3387
Polyergus mexicanus	iyPolMexi1.0	JAUDSZ010000139.1	33795	0.0133942	98.3521
Polyergus mexicanus	iyPolMexi1.0	JAUDSZ010000140.1	33765	0.0133824	98.3655
Polyergus mexicanus	iyPolMexi1.0	JAUDSZ010000141.1	33068	0.0131061	98.3786
Polyergus mexicanus	iyPolMexi1.0	JAUDSZ010000142.1	32981	0.0130716	98.3916
Polyergus mexicanus	iyPolMexi1.0	JAUDSZ010000143.1	32376	0.0128318	98.4045
Polyergus mexicanus	iyPolMexi1.0	JAUDSZ010000144.1	31962	0.0126678	98.4171
Polyergus mexicanus	iyPolMexi1.0	JAUDSZ010000145.1	31907	0.012646	98.4298
Polyergus mexicanus	iyPolMexi1.0	JAUDSZ010000146.1	31525	0.0124946	98.4423
Polyergus mexicanus	iyPolMexi1.0	JAUDSZ010000147.1	31171	0.0123543	98.4546
Polyergus mexicanus	iyPolMexi1.0	JAUDSZ010000148.1	30944	0.0122643	98.4669
Polyergus mexicanus	iyPolMexi1.0	JAUDSZ010000149.1	30934	0.0122603	98.4792
Polyergus mexicanus	iyPolMexi1.0	JAUDSZ010000150.1	30910	0.0122508	98.4914
Polyergus mexicanus	iyPolMexi1.0	JAUDSZ010000151.1	30533	0.0121014	98.5035
Polyergus mexicanus	iyPolMexi1.0	JAUDSZ010000152.1	30363	0.012034	98.5155
Polyergus mexicanus	iyPolMexi1.0	JAUDSZ010000153.1	30134	0.0119432	98.5275
Polyergus mexicanus	iyPolMexi1.0	JAUDSZ010000154.1	30116	0.0119361	98.5394
Polyergus mexicanus	iyPolMexi1.0	JAUDSZ010000155.1	30102	0.0119306	98.5513
Polyergus mexicanus	iyPolMexi1.0	JAUDSZ010000156.1	29367	0.0116393	98.563
Polyergus mexicanus	iyPolMexi1.0	JAUDSZ010000157.1	29242	0.0115897	98.5746
Polyergus mexicanus	iyPolMexi1.0	JAUDSZ010000158.1	29194	0.0115707	98.5861
Polyergus mexicanus	iyPolMexi1.0	JAUDSZ010000159.1	28935	0.011468	98.5976
Polyergus mexicanus	iyPolMexi1.0	JAUDSZ010000160.1	28878	0.0114454	98.6091
Polyergus mexicanus	iyPolMexi1.0	JAUDSZ010000161.1	28839	0.01143	98.6205
Polyergus mexicanus	iyPolMexi1.0	JAUDSZ010000162.1	28724	0.0113844	98.6319
Polyergus mexicanus	iyPolMexi1.0	JAUDSZ010000163.1	28462	0.0112806	98.6432
Polyergus mexicanus	iyPolMexi1.0	JAUDSZ010000164.1	28381	0.0112485	98.6544
Polyergus mexicanus	iyPolMexi1.0	JAUDSZ010000165.1	28028	0.0111086	98.6655
Polyergus mexicanus	iyPolMexi1.0	JAUDSZ010000166.1	27580	0.010931	98.6764
Polyergus mexicanus	iyPolMexi1.0	JAUDSZ010000167.1	27378	0.0108509	98.6873
Polyergus mexicanus	iyPolMexi1.0	JAUDSZ010000168.1	27370	0.0108478	98.6981
Polyergus mexicanus	iyPolMexi1.0	JAUDSZ010000169.1	27105	0.0107427	98.7089
Polyergus mexicanus	iyPolMexi1.0	JAUDSZ010000170.1	26850	0.0106417	98.7195
Polyergus mexicanus	iyPolMexi1.0	JAUDSZ010000171.1	26833	0.0106349	98.7302
Polyergus mexicanus	iyPolMexi1.0	JAUDSZ010000172.1	26799	0.0106215	98.7408
Polyergus mexicanus	iyPolMexi1.0	JAUDSZ010000173.1	26435	0.0104772	98.7513
Polyergus mexicanus	iyPolMexi1.0	JAUDSZ010000174.1	26390	0.0104594	98.7617
Polyergus mexicanus	iyPolMexi1.0	JAUDSZ010000175.1	26313	0.0104288	98.7722
Polyergus mexicanus	iyPolMexi1.0	JAUDSZ010000176.1	25947	0.0102838	98.7824
Polyergus mexicanus	iyPolMexi1.0	JAUDSZ010000177.1	25763	0.0102109	98.7926
Polyergus mexicanus	iyPolMexi1.0	JAUDSZ010000178.1	25714	0.0101914	98.8028
Polyergus mexicanus	iyPolMexi1.0	JAUDSZ010000179.1	25472	0.0100955	98.8129
Polyergus mexicanus	iyPolMexi1.0	JAUDSZ010000180.1	25387	0.0100618	98.823
Polyergus mexicanus	iyPolMexi1.0	JAUDSZ010000181.1	25000	0.00990845	98.8329
Polyergus mexicanus	iyPolMexi1.0	JAUDSZ010000182.1	24795	0.0098272	98.8427
Polyergus mexicanus	iyPolMexi1.0	JAUDSZ010000183.1	24438	0.00968571	98.8524
Polyergus mexicanus	iyPolMexi1.0	JAUDSZ010000184.1	24433	0.00968373	98.8621
Polyergus mexicanus	iyPolMexi1.0	JAUDSZ010000185.1	24288	0.00962626	98.8717
Polyergus mexicanus	iyPolMexi1.0	JAUDSZ010000186.1	23967	0.00949903	98.8812
Polyergus mexicanus	iyPolMexi1.0	JAUDSZ010000187.1	23886	0.00946693	98.8907
Polyergus mexicanus	iyPolMexi1.0	JAUDSZ010000188.1	23290	0.00923071	98.8999
Polyergus mexicanus	iyPolMexi1.0	JAUDSZ010000189.1	23208	0.00919821	98.9091
Polyergus mexicanus	iyPolMexi1.0	JAUDSZ010000190.1	23153	0.00917641	98.9183
Polyergus mexicanus	iyPolMexi1.0	JAUDSZ010000191.1	23086	0.00914986	98.9274
Polyergus mexicanus	iyPolMexi1.0	JAUDSZ010000192.1	23028	0.00912687	98.9366
Polyergus mexicanus	iyPolMexi1.0	JAUDSZ010000193.1	22884	0.0090698	98.9456
Polyergus mexicanus	iyPolMexi1.0	JAUDSZ010000194.1	22686	0.00899132	98.9546
Polyergus mexicanus	iyPolMexi1.0	JAUDSZ010000195.1	22399	0.00887757	98.9635
Polyergus mexicanus	iyPolMexi1.0	JAUDSZ010000196.1	22032	0.00873212	98.9722
Polyergus mexicanus	iyPolMexi1.0	JAUDSZ010000197.1	21895	0.00867782	98.9809
Polyergus mexicanus	iyPolMexi1.0	JAUDSZ010000198.1	21776	0.00863066	98.9896
Polyergus mexicanus	iyPolMexi1.0	JAUDSZ010000199.1	21752	0.00862114	98.9982
Polyergus mexicanus	iyPolMexi1.0	JAUDSZ010000200.1	21720	0.00860846	99.0068
Polyergus mexicanus	iyPolMexi1.0	JAUDSZ010000201.1	21632	0.00857358	99.0154
Polyergus mexicanus	iyPolMexi1.0	JAUDSZ010000202.1	21620	0.00856883	99.0239
Polyergus mexicanus	iyPolMexi1.0	JAUDSZ010000203.1	21404	0.00848322	99.0324
Polyergus mexicanus	iyPolMexi1.0	JAUDSZ010000204.1	21370	0.00846974	99.0409
Polyergus mexicanus	iyPolMexi1.0	JAUDSZ010000205.1	21350	0.00846182	99.0493
Polyergus mexicanus	iyPolMexi1.0	JAUDSZ010000206.1	21254	0.00842377	99.0578
Polyergus mexicanus	iyPolMexi1.0	JAUDSZ010000207.1	21073	0.00835203	99.0661
Polyergus mexicanus	iyPolMexi1.0	JAUDSZ010000208.1	21011	0.00832746	99.0744
Polyergus mexicanus	iyPolMexi1.0	JAUDSZ010000209.1	20983	0.00831636	99.0828
Polyergus mexicanus	iyPolMexi1.0	JAUDSZ010000210.1	20706	0.00820657	99.091
Polyergus mexicanus	iyPolMexi1.0	JAUDSZ010000211.1	20435	0.00809917	99.0991
Polyergus mexicanus	iyPolMexi1.0	JAUDSZ010000212.1	20429	0.00809679	99.1072
Polyergus mexicanus	iyPolMexi1.0	JAUDSZ010000213.1	20364	0.00807103	99.1152
Polyergus mexicanus	iyPolMexi1.0	JAUDSZ010000214.1	20197	0.00800484	99.1232
Polyergus mexicanus	iyPolMexi1.0	JAUDSZ010000215.1	20036	0.00794103	99.1312
Polyergus mexicanus	iyPolMexi1.0	JAUDSZ010000216.1	20025	0.00793667	99.1391
Polyergus mexicanus	iyPolMexi1.0	JAUDSZ010000217.1	20014	0.00793231	99.147
Polyergus mexicanus	iyPolMexi1.0	JAUDSZ010000218.1	19987	0.00792161	99.155
Polyergus mexicanus	iyPolMexi1.0	JAUDSZ010000219.1	19743	0.0078249	99.1628
Polyergus mexicanus	iyPolMexi1.0	JAUDSZ010000220.1	19736	0.00782213	99.1706
Polyergus mexicanus	iyPolMexi1.0	JAUDSZ010000221.1	19707	0.00781063	99.1784
Polyergus mexicanus	iyPolMexi1.0	JAUDSZ010000222.1	19637	0.00778289	99.1862
Polyergus mexicanus	iyPolMexi1.0	JAUDSZ010000223.1	19431	0.00770124	99.1939
Polyergus mexicanus	iyPolMexi1.0	JAUDSZ010000224.1	19406	0.00769133	99.2016
Polyergus mexicanus	iyPolMexi1.0	JAUDSZ010000225.1	19255	0.00763149	99.2092
Polyergus mexicanus	iyPolMexi1.0	JAUDSZ010000226.1	19235	0.00762356	99.2169
Polyergus mexicanus	iyPolMexi1.0	JAUDSZ010000227.1	19202	0.00761048	99.2245
Polyergus mexicanus	iyPolMexi1.0	JAUDSZ010000228.1	19184	0.00760335	99.2321
Polyergus mexicanus	iyPolMexi1.0	JAUDSZ010000229.1	19179	0.00760137	99.2397
Polyergus mexicanus	iyPolMexi1.0	JAUDSZ010000230.1	18965	0.00751655	99.2472
Polyergus mexicanus	iyPolMexi1.0	JAUDSZ010000231.1	18761	0.0074357	99.2546
Polyergus mexicanus	iyPolMexi1.0	JAUDSZ010000232.1	18692	0.00740835	99.262
Polyergus mexicanus	iyPolMexi1.0	JAUDSZ010000233.1	18568	0.0073592	99.2694
Polyergus mexicanus	iyPolMexi1.0	JAUDSZ010000234.1	18386	0.00728707	99.2767
Polyergus mexicanus	iyPolMexi1.0	JAUDSZ010000235.1	18329	0.00726448	99.2839
Polyergus mexicanus	iyPolMexi1.0	JAUDSZ010000236.1	18248	0.00723238	99.2912
Polyergus mexicanus	iyPolMexi1.0	JAUDSZ010000237.1	18245	0.00723119	99.2984
Polyergus mexicanus	iyPolMexi1.0	JAUDSZ010000238.1	18188	0.0072086	99.3056
Polyergus mexicanus	iyPolMexi1.0	JAUDSZ010000239.1	18124	0.00718323	99.3128
Polyergus mexicanus	iyPolMexi1.0	JAUDSZ010000240.1	18096	0.00717213	99.32
Polyergus mexicanus	iyPolMexi1.0	JAUDSZ010000241.1	18050	0.0071539	99.3271
Polyergus mexicanus	iyPolMexi1.0	JAUDSZ010000242.1	17979	0.00712576	99.3343
Polyergus mexicanus	iyPolMexi1.0	JAUDSZ010000243.1	17898	0.00709366	99.3413
Polyergus mexicanus	iyPolMexi1.0	JAUDSZ010000244.1	17895	0.00709247	99.3484
Polyergus mexicanus	iyPolMexi1.0	JAUDSZ010000245.1	17894	0.00709207	99.3555
Polyergus mexicanus	iyPolMexi1.0	JAUDSZ010000246.1	17883	0.00708771	99.3626
Polyergus mexicanus	iyPolMexi1.0	JAUDSZ010000247.1	17809	0.00705838	99.3697
Polyergus mexicanus	iyPolMexi1.0	JAUDSZ010000248.1	17800	0.00705482	99.3767
Polyergus mexicanus	iyPolMexi1.0	JAUDSZ010000249.1	17752	0.00703579	99.3838
Polyergus mexicanus	iyPolMexi1.0	JAUDSZ010000250.1	17749	0.0070346	99.3908
Polyergus mexicanus	iyPolMexi1.0	JAUDSZ010000251.1	17706	0.00701756	99.3978
Polyergus mexicanus	iyPolMexi1.0	JAUDSZ010000252.1	17662	0.00700012	99.4048
Polyergus mexicanus	iyPolMexi1.0	JAUDSZ010000253.1	17623	0.00698466	99.4118
Polyergus mexicanus	iyPolMexi1.0	JAUDSZ010000254.1	17531	0.0069482	99.4188
Polyergus mexicanus	iyPolMexi1.0	JAUDSZ010000255.1	17425	0.00690619	99.4257
Polyergus mexicanus	iyPolMexi1.0	JAUDSZ010000256.1	17373	0.00688558	99.4325
Polyergus mexicanus	iyPolMexi1.0	JAUDSZ010000257.1	17351	0.00687686	99.4394
Polyergus mexicanus	iyPolMexi1.0	JAUDSZ010000258.1	17313	0.0068618	99.4463
Polyergus mexicanus	iyPolMexi1.0	JAUDSZ010000259.1	17198	0.00681622	99.4531
Polyergus mexicanus	iyPolMexi1.0	JAUDSZ010000260.1	17097	0.00677619	99.4599
Polyergus mexicanus	iyPolMexi1.0	JAUDSZ010000261.1	17045	0.00675558	99.4666
Polyergus mexicanus	iyPolMexi1.0	JAUDSZ010000262.1	16844	0.00667592	99.4733
Polyergus mexicanus	iyPolMexi1.0	JAUDSZ010000263.1	16806	0.00666086	99.48
Polyergus mexicanus	iyPolMexi1.0	JAUDSZ010000264.1	16647	0.00659784	99.4866
Polyergus mexicanus	iyPolMexi1.0	JAUDSZ010000265.1	16511	0.00654394	99.4931
Polyergus mexicanus	iyPolMexi1.0	JAUDSZ010000266.1	16510	0.00654354	99.4997
Polyergus mexicanus	iyPolMexi1.0	JAUDSZ010000267.1	16458	0.00652293	99.5062
Polyergus mexicanus	iyPolMexi1.0	JAUDSZ010000268.1	16349	0.00647973	99.5127
Polyergus mexicanus	iyPolMexi1.0	JAUDSZ010000269.1	16292	0.00645714	99.5191
Polyergus mexicanus	iyPolMexi1.0	JAUDSZ010000270.1	16194	0.0064183	99.5255
Polyergus mexicanus	iyPolMexi1.0	JAUDSZ010000271.1	16178	0.00641196	99.5319
Polyergus mexicanus	iyPolMexi1.0	JAUDSZ010000272.1	15966	0.00632793	99.5383
Polyergus mexicanus	iyPolMexi1.0	JAUDSZ010000273.1	15739	0.00623796	99.5445
Polyergus mexicanus	iyPolMexi1.0	JAUDSZ010000274.1	15723	0.00623162	99.5507
Polyergus mexicanus	iyPolMexi1.0	JAUDSZ010000275.1	15656	0.00620507	99.5569
Polyergus mexicanus	iyPolMexi1.0	JAUDSZ010000276.1	15545	0.00616107	99.5631
Polyergus mexicanus	iyPolMexi1.0	JAUDSZ010000277.1	15517	0.00614998	99.5693
Polyergus mexicanus	iyPolMexi1.0	JAUDSZ010000278.1	15485	0.00613729	99.5754
Polyergus mexicanus	iyPolMexi1.0	JAUDSZ010000279.1	15441	0.00611985	99.5815
Polyergus mexicanus	iyPolMexi1.0	JAUDSZ010000280.1	15429	0.0061151	99.5876
Polyergus mexicanus	iyPolMexi1.0	JAUDSZ010000281.1	15359	0.00608736	99.5937
Polyergus mexicanus	iyPolMexi1.0	JAUDSZ010000282.1	15350	0.00608379	99.5998
Polyergus mexicanus	iyPolMexi1.0	JAUDSZ010000283.1	15350	0.00608379	99.6059
Polyergus mexicanus	iyPolMexi1.0	JAUDSZ010000284.1	15302	0.00606476	99.6119
Polyergus mexicanus	iyPolMexi1.0	JAUDSZ010000285.1	15085	0.00597876	99.6179
Polyergus mexicanus	iyPolMexi1.0	JAUDSZ010000286.1	15039	0.00596053	99.6239
Polyergus mexicanus	iyPolMexi1.0	JAUDSZ010000287.1	14935	0.00591931	99.6298
Polyergus mexicanus	iyPolMexi1.0	JAUDSZ010000288.1	14867	0.00589236	99.6357
Polyergus mexicanus	iyPolMexi1.0	JAUDSZ010000289.1	14785	0.00585986	99.6416
Polyergus mexicanus	iyPolMexi1.0	JAUDSZ010000290.1	14783	0.00585906	99.6474
Polyergus mexicanus	iyPolMexi1.0	JAUDSZ010000291.1	14762	0.00585074	99.6533
Polyergus mexicanus	iyPolMexi1.0	JAUDSZ010000292.1	14709	0.00582974	99.6591
Polyergus mexicanus	iyPolMexi1.0	JAUDSZ010000293.1	14567	0.00577346	99.6649
Polyergus mexicanus	iyPolMexi1.0	JAUDSZ010000294.1	14621	0.00579486	99.6707
Polyergus mexicanus	iyPolMexi1.0	JAUDSZ010000295.1	14274	0.00565733	99.6763
Polyergus mexicanus	iyPolMexi1.0	JAUDSZ010000296.1	14246	0.00564623	99.682
Polyergus mexicanus	iyPolMexi1.0	JAUDSZ010000297.1	14207	0.00563077	99.6876
Polyergus mexicanus	iyPolMexi1.0	JAUDSZ010000298.1	14126	0.00559867	99.6932
Polyergus mexicanus	iyPolMexi1.0	JAUDSZ010000299.1	14019	0.00555626	99.6988
Polyergus mexicanus	iyPolMexi1.0	JAUDSZ010000300.1	14006	0.00555111	99.7043
Polyergus mexicanus	iyPolMexi1.0	JAUDSZ010000301.1	13944	0.00552654	99.7098
Polyergus mexicanus	iyPolMexi1.0	JAUDSZ010000302.1	13818	0.0054766	99.7153
Polyergus mexicanus	iyPolMexi1.0	JAUDSZ010000303.1	13816	0.00547581	99.7208
Polyergus mexicanus	iyPolMexi1.0	JAUDSZ010000304.1	13807	0.00547224	99.7263
Polyergus mexicanus	iyPolMexi1.0	JAUDSZ010000305.1	13801	0.00546986	99.7317
Polyergus mexicanus	iyPolMexi1.0	JAUDSZ010000306.1	13715	0.00543578	99.7372
Polyergus mexicanus	iyPolMexi1.0	JAUDSZ010000307.1	13673	0.00541913	99.7426
Polyergus mexicanus	iyPolMexi1.0	JAUDSZ010000308.1	13578	0.00538148	99.748
Polyergus mexicanus	iyPolMexi1.0	JAUDSZ010000309.1	13554	0.00537197	99.7533
Polyergus mexicanus	iyPolMexi1.0	JAUDSZ010000310.1	13507	0.00535334	99.7587
Polyergus mexicanus	iyPolMexi1.0	JAUDSZ010000311.1	13380	0.005303	99.764
Polyergus mexicanus	iyPolMexi1.0	JAUDSZ010000312.1	13269	0.00525901	99.7693
Polyergus mexicanus	iyPolMexi1.0	JAUDSZ010000313.1	13210	0.00523562	99.7745
Polyergus mexicanus	iyPolMexi1.0	JAUDSZ010000314.1	13175	0.00522175	99.7797
Polyergus mexicanus	iyPolMexi1.0	JAUDSZ010000315.1	13151	0.00521224	99.7849
Polyergus mexicanus	iyPolMexi1.0	JAUDSZ010000316.1	13147	0.00521066	99.7901
Polyergus mexicanus	iyPolMexi1.0	JAUDSZ010000317.1	12998	0.0051516	99.7953
Polyergus mexicanus	iyPolMexi1.0	JAUDSZ010000318.1	12992	0.00514922	99.8004
Polyergus mexicanus	iyPolMexi1.0	JAUDSZ010000319.1	12804	0.00507471	99.8055
Polyergus mexicanus	iyPolMexi1.0	JAUDSZ010000320.1	12774	0.00506282	99.8106
Polyergus mexicanus	iyPolMexi1.0	JAUDSZ010000321.1	12761	0.00505767	99.8156
Polyergus mexicanus	iyPolMexi1.0	JAUDSZ010000322.1	12760	0.00505727	99.8207
Polyergus mexicanus	iyPolMexi1.0	JAUDSZ010000323.1	12641	0.00501011	99.8257
Polyergus mexicanus	iyPolMexi1.0	JAUDSZ010000324.1	12605	0.00499584	99.8307
Polyergus mexicanus	iyPolMexi1.0	JAUDSZ010000325.1	12471	0.00494273	99.8356
Polyergus mexicanus	iyPolMexi1.0	JAUDSZ010000326.1	12432	0.00492727	99.8406
Polyergus mexicanus	iyPolMexi1.0	JAUDSZ010000327.1	12349	0.00489438	99.8455
Polyergus mexicanus	iyPolMexi1.0	JAUDSZ010000328.1	12345	0.00489279	99.8503
Polyergus mexicanus	iyPolMexi1.0	JAUDSZ010000329.1	12297	0.00487377	99.8552
Polyergus mexicanus	iyPolMexi1.0	JAUDSZ010000330.1	12275	0.00486505	99.8601
Polyergus mexicanus	iyPolMexi1.0	JAUDSZ010000331.1	12248	0.00485435	99.8649
Polyergus mexicanus	iyPolMexi1.0	JAUDSZ010000332.1	12232	0.00484801	99.8698
Polyergus mexicanus	iyPolMexi1.0	JAUDSZ010000333.1	12215	0.00484127	99.8746
Polyergus mexicanus	iyPolMexi1.0	JAUDSZ010000334.1	12197	0.00483413	99.8795
Polyergus mexicanus	iyPolMexi1.0	JAUDSZ010000335.1	12153	0.0048167	99.8843
Polyergus mexicanus	iyPolMexi1.0	JAUDSZ010000336.1	12128	0.00480679	99.8891
Polyergus mexicanus	iyPolMexi1.0	JAUDSZ010000337.1	12125	0.0048056	99.8939
Polyergus mexicanus	iyPolMexi1.0	JAUDSZ010000338.1	12071	0.0047842	99.8987
Polyergus mexicanus	iyPolMexi1.0	JAUDSZ010000339.1	11765	0.00466292	99.9033
Polyergus mexicanus	iyPolMexi1.0	JAUDSZ010000340.1	11651	0.00461773	99.908
Polyergus mexicanus	iyPolMexi1.0	JAUDSZ010000341.1	11515	0.00456383	99.9125
Polyergus mexicanus	iyPolMexi1.0	JAUDSZ010000342.1	11505	0.00455987	99.9171
Polyergus mexicanus	iyPolMexi1.0	JAUDSZ010000343.1	11387	0.0045131	99.9216
Polyergus mexicanus	iyPolMexi1.0	JAUDSZ010000344.1	11385	0.00451231	99.9261
Polyergus mexicanus	iyPolMexi1.0	JAUDSZ010000345.1	11345	0.00449645	99.9306
Polyergus mexicanus	iyPolMexi1.0	JAUDSZ010000346.1	11262	0.00446356	99.9351
Polyergus mexicanus	iyPolMexi1.0	JAUDSZ010000347.1	11153	0.00442036	99.9395
Polyergus mexicanus	iyPolMexi1.0	JAUDSZ010000348.1	11088	0.0043946	99.9439
Polyergus mexicanus	iyPolMexi1.0	JAUDSZ010000349.1	10981	0.00435219	99.9482
Polyergus mexicanus	iyPolMexi1.0	JAUDSZ010000350.1	10978	0.004351	99.9526
Polyergus mexicanus	iyPolMexi1.0	JAUDSZ010000351.1	10622	0.0042099	99.9568
Polyergus mexicanus	iyPolMexi1.0	JAUDSZ010000352.1	10325	0.00409219	99.9609
Polyergus mexicanus	iyPolMexi1.0	JAUDSZ010000353.1	9404	0.00372716	99.9646
Polyergus mexicanus	iyPolMexi1.0	JAUDSZ010000354.1	9139	0.00362213	99.9682
Polyergus mexicanus	iyPolMexi1.0	JAUDSZ010000355.1	9056	0.00358924	99.9718
Polyergus mexicanus	iyPolMexi1.0	JAUDSZ010000356.1	8933	0.00354049	99.9754
Polyergus mexicanus	iyPolMexi1.0	JAUDSZ010000357.1	8707	0.00345091	99.9788
Polyergus mexicanus	iyPolMexi1.0	JAUDSZ010000358.1	8375	0.00331933	99.9821
Polyergus mexicanus	iyPolMexi1.0	JAUDSZ010000359.1	8000	0.0031707	99.9853
Polyergus mexicanus	iyPolMexi1.0	JAUDSZ010000360.1	7744	0.00306924	99.9884
Polyergus mexicanus	iyPolMexi1.0	JAUDSZ010000361.1	7740	0.00306766	99.9914
Polyergus mexicanus	iyPolMexi1.0	JAUDSZ010000362.1	7591	0.0030086	99.9945
Polyergus mexicanus	iyPolMexi1.0	JAUDSZ010000363.1	7404	0.00293449	99.9974
Polyergus mexicanus	iyPolMexi1.0	JAUDSZ010000364.1	6591	0.00261226	100
Formica selysi	ASM985913v1	1	15350018	5.28487	5.28487	290452129	8.40874e+06	3.05298e+06
Formica selysi	ASM985913v1	3	14144778	4.86992	10.1548
Formica selysi	ASM985913v1	10	12783824	4.40135	14.5561
Formica selysi	ASM985913v1	4	12769980	4.39659	18.9527
Formica selysi	ASM985913v1	2	11939322	4.1106	23.0633
Formica selysi	ASM985913v1	5	11091261	3.81862	26.8819
Formica selysi	ASM985913v1	13	10065527	3.46547	30.3474
Formica selysi	ASM985913v1	9	9491223	3.26774	33.6152
Formica selysi	ASM985913v1	6	9139715	3.14672	36.7619
Formica selysi	ASM985913v1	15	9016005	3.10413	39.866
Formica selysi	ASM985913v1	12	8818002	3.03596	42.902
Formica selysi	ASM985913v1	7	8402040	2.89275	45.7947
Formica selysi	ASM985913v1	11	7939201	2.73339	48.5281
Formica selysi	ASM985913v1	17	7915200	2.72513	51.2532
Formica selysi	ASM985913v1	8	7763232	2.67281	53.926
Formica selysi	ASM985913v1	14	7733187	2.66247	56.5885
Formica selysi	ASM985913v1	16	7434567	2.55965	59.1482
Formica selysi	ASM985913v1	21	7285904	2.50847	61.6566
Formica selysi	ASM985913v1	18	7064926	2.43239	64.089
Formica selysi	ASM985913v1	25	6244354	2.14987	66.2389
Formica selysi	ASM985913v1	22	5976105	2.05752	68.2964
Formica selysi	ASM985913v1	20	5746216	1.97837	70.2748
Formica selysi	ASM985913v1	24	5457405	1.87893	72.1537
Formica selysi	ASM985913v1	19	5140126	1.7697	73.9234
Formica selysi	ASM985913v1	23	4591278	1.58073	75.5041
Formica selysi	ASM985913v1	27	4153701	1.43008	76.9342
Formica selysi	ASM985913v1	26	3578807	1.23215	78.1664
Formica selysi	ASM985913v1	WHNR01000028.1	1788635	0.615811	78.7822
Formica selysi	ASM985913v1	WHNR01000029.1	1572701	0.541467	79.3237
Formica selysi	ASM985913v1	WHNR01000030.1	1568433	0.539997	79.8637
Formica selysi	ASM985913v1	WHNR01000031.1	1343886	0.462688	80.3263
Formica selysi	ASM985913v1	WHNR01000032.1	1289903	0.444102	80.7704
Formica selysi	ASM985913v1	WHNR01000033.1	1267068	0.43624	81.2067
Formica selysi	ASM985913v1	WHNR01000034.1	997589	0.343461	81.5501
Formica selysi	ASM985913v1	WHNR01000035.1	953518	0.328287	81.8784
Formica selysi	ASM985913v1	WHNR01000036.1	923430	0.317928	82.1964
Formica selysi	ASM985913v1	WHNR01000037.1	904175	0.311299	82.5077
Formica selysi	ASM985913v1	WHNR01000038.1	872815	0.300502	82.8082
Formica selysi	ASM985913v1	WHNR01000039.1	864667	0.297697	83.1059
Formica selysi	ASM985913v1	WHNR01000040.1	809381	0.278662	83.3845
Formica selysi	ASM985913v1	WHNR01000041.1	776245	0.267254	83.6518
Formica selysi	ASM985913v1	WHNR01000042.1	654335	0.225282	83.8771
Formica selysi	ASM985913v1	WHNR01000043.1	641947	0.221016	84.0981
Formica selysi	ASM985913v1	WHNR01000044.1	633986	0.218276	84.3163
Formica selysi	ASM985913v1	WHNR01000045.1	604082	0.20798	84.5243
Formica selysi	ASM985913v1	WHNR01000046.1	603475	0.207771	84.7321
Formica selysi	ASM985913v1	WHNR01000047.1	561304	0.193252	84.9253
Formica selysi	ASM985913v1	WHNR01000048.1	538302	0.185332	85.1107
Formica selysi	ASM985913v1	WHNR01000049.1	534955	0.18418	85.2949
Formica selysi	ASM985913v1	WHNR01000050.1	514110	0.177003	85.4719
Formica selysi	ASM985913v1	WHNR01000051.1	475209	0.16361	85.6355
Formica selysi	ASM985913v1	WHNR01000052.1	448297	0.154345	85.7898
Formica selysi	ASM985913v1	WHNR01000053.1	446719	0.153801	85.9436
Formica selysi	ASM985913v1	WHNR01000054.1	438372	0.150927	86.0945
Formica selysi	ASM985913v1	WHNR01000055.1	437502	0.150628	86.2452
Formica selysi	ASM985913v1	WHNR01000056.1	426881	0.146971	86.3921
Formica selysi	ASM985913v1	WHNR01000057.1	419169	0.144316	86.5365
Formica selysi	ASM985913v1	WHNR01000058.1	416182	0.143288	86.6797
Formica selysi	ASM985913v1	WHNR01000059.1	395425	0.136141	86.8159
Formica selysi	ASM985913v1	WHNR01000060.1	393556	0.135498	86.9514
Formica selysi	ASM985913v1	WHNR01000061.1	381628	0.131391	87.0828
Formica selysi	ASM985913v1	WHNR01000062.1	366341	0.126128	87.2089
Formica selysi	ASM985913v1	WHNR01000063.1	346594	0.119329	87.3282
Formica selysi	ASM985913v1	WHNR01000064.1	345269	0.118873	87.4471
Formica selysi	ASM985913v1	WHNR01000065.1	327948	0.112909	87.56
Formica selysi	ASM985913v1	WHNR01000066.1	326938	0.112562	87.6726
Formica selysi	ASM985913v1	WHNR01000067.1	321519	0.110696	87.7833
Formica selysi	ASM985913v1	WHNR01000068.1	321227	0.110596	87.8939
Formica selysi	ASM985913v1	WHNR01000069.1	313613	0.107974	88.0018
Formica selysi	ASM985913v1	WHNR01000070.1	312984	0.107758	88.1096
Formica selysi	ASM985913v1	WHNR01000071.1	309336	0.106502	88.2161
Formica selysi	ASM985913v1	WHNR01000072.1	308227	0.10612	88.3222
Formica selysi	ASM985913v1	WHNR01000073.1	307555	0.105888	88.4281
Formica selysi	ASM985913v1	WHNR01000074.1	306262	0.105443	88.5336
Formica selysi	ASM985913v1	WHNR01000075.1	293814	0.101157	88.6347
Formica selysi	ASM985913v1	WHNR01000076.1	287050	0.0988287	88.7335
Formica selysi	ASM985913v1	WHNR01000077.1	286316	0.098576	88.8321
Formica selysi	ASM985913v1	WHNR01000078.1	278791	0.0959852	88.9281
Formica selysi	ASM985913v1	WHNR01000079.1	272668	0.0938771	89.022
Formica selysi	ASM985913v1	WHNR01000080.1	266773	0.0918475	89.1138
Formica selysi	ASM985913v1	WHNR01000081.1	259660	0.0893986	89.2032
Formica selysi	ASM985913v1	WHNR01000082.1	257441	0.0886346	89.2919
Formica selysi	ASM985913v1	WHNR01000083.1	257225	0.0885602	89.3804
Formica selysi	ASM985913v1	WHNR01000084.1	252680	0.0869954	89.4674
Formica selysi	ASM985913v1	WHNR01000085.1	244438	0.0841578	89.5516
Formica selysi	ASM985913v1	WHNR01000086.1	242796	0.0835924	89.6352
Formica selysi	ASM985913v1	WHNR01000087.1	239617	0.0824979	89.7177
Formica selysi	ASM985913v1	WHNR01000088.1	233658	0.0804463	89.7981
Formica selysi	ASM985913v1	WHNR01000089.1	231193	0.0795976	89.8777
Formica selysi	ASM985913v1	WHNR01000090.1	221991	0.0764295	89.9541
Formica selysi	ASM985913v1	WHNR01000091.1	216056	0.0743861	90.0285
Formica selysi	ASM985913v1	WHNR01000092.1	211755	0.0729053	90.1014
Formica selysi	ASM985913v1	WHNR01000093.1	210294	0.0724023	90.1738
Formica selysi	ASM985913v1	WHNR01000094.1	208464	0.0717722	90.2456
Formica selysi	ASM985913v1	WHNR01000095.1	207312	0.0713756	90.317
Formica selysi	ASM985913v1	WHNR01000096.1	206554	0.0711146	90.3881
Formica selysi	ASM985913v1	WHNR01000097.1	202029	0.0695567	90.4577
Formica selysi	ASM985913v1	WHNR01000098.1	198781	0.0684385	90.5261
Formica selysi	ASM985913v1	WHNR01000099.1	198163	0.0682257	90.5943
Formica selysi	ASM985913v1	WHNR01000100.1	196230	0.0675602	90.6619
Formica selysi	ASM985913v1	WHNR01000101.1	190255	0.065503	90.7274
Formica selysi	ASM985913v1	WHNR01000102.1	189352	0.0651922	90.7926
Formica selysi	ASM985913v1	WHNR01000103.1	186086	0.0640677	90.8566
Formica selysi	ASM985913v1	WHNR01000104.1	184305	0.0634545	90.9201
Formica selysi	ASM985913v1	WHNR01000105.1	182085	0.0626902	90.9828
Formica selysi	ASM985913v1	WHNR01000106.1	180247	0.0620574	91.0448
Formica selysi	ASM985913v1	WHNR01000107.1	179800	0.0619035	91.1067
Formica selysi	ASM985913v1	WHNR01000108.1	179110	0.0616659	91.1684
Formica selysi	ASM985913v1	WHNR01000109.1	178036	0.0612962	91.2297
Formica selysi	ASM985913v1	WHNR01000110.1	176510	0.0607708	91.2905
Formica selysi	ASM985913v1	WHNR01000111.1	173459	0.0597203	91.3502
Formica selysi	ASM985913v1	WHNR01000112.1	172875	0.0595193	91.4097
Formica selysi	ASM985913v1	WHNR01000113.1	172136	0.0592648	91.469
Formica selysi	ASM985913v1	WHNR01000114.1	168880	0.0581438	91.5271
Formica selysi	ASM985913v1	WHNR01000115.1	166648	0.0573754	91.5845
Formica selysi	ASM985913v1	WHNR01000116.1	164014	0.0564685	91.641
Formica selysi	ASM985913v1	WHNR01000117.1	161144	0.0554804	91.6964
Formica selysi	ASM985913v1	WHNR01000118.1	157992	0.0543952	91.7508
Formica selysi	ASM985913v1	WHNR01000119.1	156294	0.0538106	91.8047
Formica selysi	ASM985913v1	WHNR01000120.1	152971	0.0526665	91.8573
Formica selysi	ASM985913v1	WHNR01000121.1	151558	0.05218	91.9095
Formica selysi	ASM985913v1	WHNR01000122.1	150376	0.0517731	91.9613
Formica selysi	ASM985913v1	WHNR01000123.1	150266	0.0517352	92.013
Formica selysi	ASM985913v1	WHNR01000124.1	150104	0.0516794	92.0647
Formica selysi	ASM985913v1	WHNR01000125.1	149355	0.0514216	92.1161
Formica selysi	ASM985913v1	WHNR01000126.1	148798	0.0512298	92.1673
Formica selysi	ASM985913v1	WHNR01000127.1	148628	0.0511713	92.2185
Formica selysi	ASM985913v1	WHNR01000128.1	147123	0.0506531	92.2692
Formica selysi	ASM985913v1	WHNR01000129.1	146519	0.0504451	92.3196
Formica selysi	ASM985913v1	WHNR01000130.1	145919	0.0502386	92.3698
Formica selysi	ASM985913v1	WHNR01000131.1	145805	0.0501993	92.42
Formica selysi	ASM985913v1	WHNR01000132.1	145731	0.0501738	92.4702
Formica selysi	ASM985913v1	WHNR01000133.1	142199	0.0489578	92.5192
Formica selysi	ASM985913v1	WHNR01000134.1	141543	0.048732	92.5679
Formica selysi	ASM985913v1	WHNR01000135.1	139601	0.0480633	92.616
Formica selysi	ASM985913v1	WHNR01000136.1	139579	0.0480558	92.664
Formica selysi	ASM985913v1	WHNR01000137.1	139524	0.0480368	92.7121
Formica selysi	ASM985913v1	WHNR01000138.1	139184	0.0479198	92.76
Formica selysi	ASM985913v1	WHNR01000139.1	138631	0.0477294	92.8077
Formica selysi	ASM985913v1	WHNR01000140.1	138361	0.0476364	92.8554
Formica selysi	ASM985913v1	WHNR01000141.1	137699	0.0474085	92.9028
Formica selysi	ASM985913v1	WHNR01000142.1	136136	0.0468704	92.9496
Formica selysi	ASM985913v1	WHNR01000143.1	133368	0.0459174	92.9955
Formica selysi	ASM985913v1	WHNR01000144.1	133325	0.0459026	93.0415
Formica selysi	ASM985913v1	WHNR01000145.1	131789	0.0453737	93.0868
Formica selysi	ASM985913v1	WHNR01000146.1	129477	0.0445777	93.1314
Formica selysi	ASM985913v1	WHNR01000147.1	129270	0.0445065	93.1759
Formica selysi	ASM985913v1	WHNR01000148.1	128567	0.0442644	93.2202
Formica selysi	ASM985913v1	WHNR01000149.1	128228	0.0441477	93.2643
Formica selysi	ASM985913v1	WHNR01000150.1	127502	0.0438978	93.3082
Formica selysi	ASM985913v1	WHNR01000151.1	127237	0.0438065	93.352
Formica selysi	ASM985913v1	WHNR01000152.1	122578	0.0422025	93.3942
Formica selysi	ASM985913v1	WHNR01000153.1	122529	0.0421856	93.4364
Formica selysi	ASM985913v1	WHNR01000154.1	121519	0.0418379	93.4783
Formica selysi	ASM985913v1	WHNR01000155.1	120565	0.0415094	93.5198
Formica selysi	ASM985913v1	WHNR01000156.1	119361	0.0410949	93.5609
Formica selysi	ASM985913v1	WHNR01000157.1	119343	0.0410887	93.6019
Formica selysi	ASM985913v1	WHNR01000158.1	117536	0.0404666	93.6424
Formica selysi	ASM985913v1	WHNR01000159.1	116841	0.0402273	93.6826
Formica selysi	ASM985913v1	WHNR01000160.1	116157	0.0399918	93.7226
Formica selysi	ASM985913v1	WHNR01000161.1	116031	0.0399484	93.7626
Formica selysi	ASM985913v1	WHNR01000162.1	115751	0.039852	93.8024
Formica selysi	ASM985913v1	WHNR01000163.1	115325	0.0397053	93.8421
Formica selysi	ASM985913v1	WHNR01000164.1	114757	0.0395098	93.8816
Formica selysi	ASM985913v1	WHNR01000165.1	114738	0.0395032	93.9212
Formica selysi	ASM985913v1	WHNR01000166.1	114588	0.0394516	93.9606
Formica selysi	ASM985913v1	WHNR01000167.1	113182	0.0389675	93.9996
Formica selysi	ASM985913v1	WHNR01000168.1	112728	0.0388112	94.0384
Formica selysi	ASM985913v1	WHNR01000169.1	111184	0.0382796	94.0767
Formica selysi	ASM985913v1	WHNR01000170.1	111177	0.0382772	94.1149
Formica selysi	ASM985913v1	WHNR01000171.1	110338	0.0379884	94.1529
Formica selysi	ASM985913v1	WHNR01000172.1	109815	0.0378083	94.1907
Formica selysi	ASM985913v1	WHNR01000173.1	109643	0.0377491	94.2285
Formica selysi	ASM985913v1	WHNR01000174.1	108803	0.0374599	94.2659
Formica selysi	ASM985913v1	WHNR01000175.1	106775	0.0367617	94.3027
Formica selysi	ASM985913v1	WHNR01000176.1	106501	0.0366673	94.3394
Formica selysi	ASM985913v1	WHNR01000177.1	104657	0.0360324	94.3754
Formica selysi	ASM985913v1	WHNR01000178.1	103481	0.0356276	94.411
Formica selysi	ASM985913v1	WHNR01000179.1	102049	0.0351345	94.4462
Formica selysi	ASM985913v1	WHNR01000180.1	100957	0.0347586	94.4809
Formica selysi	ASM985913v1	WHNR01000181.1	99408	0.0342253	94.5152
Formica selysi	ASM985913v1	WHNR01000182.1	98968	0.0340738	94.5492
Formica selysi	ASM985913v1	WHNR01000183.1	98350	0.033861	94.5831
Formica selysi	ASM985913v1	WHNR01000184.1	97083	0.0334248	94.6165
Formica selysi	ASM985913v1	WHNR01000185.1	94859	0.0326591	94.6492
Formica selysi	ASM985913v1	WHNR01000186.1	93430	0.0321671	94.6813
Formica selysi	ASM985913v1	WHNR01000187.1	92736	0.0319282	94.7133
Formica selysi	ASM985913v1	WHNR01000188.1	92147	0.0317254	94.745
Formica selysi	ASM985913v1	WHNR01000189.1	91400	0.0314682	94.7765
Formica selysi	ASM985913v1	WHNR01000190.1	91039	0.0313439	94.8078
Formica selysi	ASM985913v1	WHNR01000191.1	90097	0.0310196	94.8388
Formica selysi	ASM985913v1	WHNR01000192.1	90008	0.0309889	94.8698
Formica selysi	ASM985913v1	WHNR01000193.1	88875	0.0305988	94.9004
Formica selysi	ASM985913v1	WHNR01000194.1	88791	0.0305699	94.931
Formica selysi	ASM985913v1	WHNR01000195.1	88664	0.0305262	94.9615
Formica selysi	ASM985913v1	WHNR01000196.1	87077	0.0299798	94.9915
Formica selysi	ASM985913v1	WHNR01000197.1	86831	0.0298951	95.0214
Formica selysi	ASM985913v1	WHNR01000198.1	85863	0.0295618	95.0509
Formica selysi	ASM985913v1	WHNR01000199.1	85399	0.0294021	95.0803
Formica selysi	ASM985913v1	WHNR01000200.1	85049	0.0292816	95.1096
Formica selysi	ASM985913v1	WHNR01000201.1	84908	0.029233	95.1389
Formica selysi	ASM985913v1	WHNR01000202.1	83564	0.0287703	95.1676
Formica selysi	ASM985913v1	WHNR01000203.1	82897	0.0285407	95.1962
Formica selysi	ASM985913v1	WHNR01000204.1	81188	0.0279523	95.2241
Formica selysi	ASM985913v1	WHNR01000205.1	81134	0.0279337	95.2521
Formica selysi	ASM985913v1	WHNR01000206.1	80675	0.0277757	95.2798
Formica selysi	ASM985913v1	WHNR01000207.1	79905	0.0275106	95.3073
Formica selysi	ASM985913v1	WHNR01000208.1	79899	0.0275085	95.3349
Formica selysi	ASM985913v1	WHNR01000209.1	79832	0.0274854	95.3623
Formica selysi	ASM985913v1	WHNR01000210.1	79554	0.0273897	95.3897
Formica selysi	ASM985913v1	WHNR01000211.1	77362	0.026635	95.4164
Formica selysi	ASM985913v1	WHNR01000212.1	77160	0.0265655	95.4429
Formica selysi	ASM985913v1	WHNR01000213.1	77020	0.0265173	95.4694
Formica selysi	ASM985913v1	WHNR01000214.1	76957	0.0264956	95.4959
Formica selysi	ASM985913v1	WHNR01000215.1	76827	0.0264508	95.5224
Formica selysi	ASM985913v1	WHNR01000216.1	76199	0.0262346	95.5486
Formica selysi	ASM985913v1	WHNR01000217.1	74737	0.0257313	95.5744
Formica selysi	ASM985913v1	WHNR01000218.1	74426	0.0256242	95.6
Formica selysi	ASM985913v1	WHNR01000219.1	74088	0.0255078	95.6255
Formica selysi	ASM985913v1	WHNR01000220.1	73506	0.0253074	95.6508
Formica selysi	ASM985913v1	WHNR01000221.1	73361	0.0252575	95.6761
Formica selysi	ASM985913v1	WHNR01000222.1	72512	0.0249652	95.701
Formica selysi	ASM985913v1	WHNR01000223.1	71609	0.0246543	95.7257
Formica selysi	ASM985913v1	WHNR01000224.1	71543	0.0246316	95.7503
Formica selysi	ASM985913v1	WHNR01000225.1	71391	0.0245793	95.7749
Formica selysi	ASM985913v1	WHNR01000226.1	71257	0.0245331	95.7994
Formica selysi	ASM985913v1	WHNR01000227.1	70963	0.0244319	95.8238
Formica selysi	ASM985913v1	WHNR01000228.1	69952	0.0240838	95.8479
Formica selysi	ASM985913v1	WHNR01000229.1	69812	0.0240356	95.872
Formica selysi	ASM985913v1	WHNR01000230.1	69362	0.0238807	95.8958
Formica selysi	ASM985913v1	WHNR01000231.1	69173	0.0238156	95.9197
Formica selysi	ASM985913v1	WHNR01000232.1	67773	0.0233336	95.943
Formica selysi	ASM985913v1	WHNR01000233.1	67536	0.023252	95.9662
Formica selysi	ASM985913v1	WHNR01000234.1	66379	0.0228537	95.9891
Formica selysi	ASM985913v1	WHNR01000235.1	66105	0.0227593	96.0119
Formica selysi	ASM985913v1	WHNR01000236.1	65980	0.0227163	96.0346
Formica selysi	ASM985913v1	WHNR01000237.1	65779	0.0226471	96.0572
Formica selysi	ASM985913v1	WHNR01000238.1	65625	0.0225941	96.0798
Formica selysi	ASM985913v1	WHNR01000239.1	65548	0.0225676	96.1024
Formica selysi	ASM985913v1	WHNR01000240.1	65406	0.0225187	96.1249
Formica selysi	ASM985913v1	WHNR01000241.1	65335	0.0224942	96.1474
Formica selysi	ASM985913v1	WHNR01000242.1	65289	0.0224784	96.1699
Formica selysi	ASM985913v1	WHNR01000243.1	65288	0.0224781	96.1924
Formica selysi	ASM985913v1	WHNR01000244.1	65194	0.0224457	96.2148
Formica selysi	ASM985913v1	WHNR01000245.1	65083	0.0224075	96.2372
Formica selysi	ASM985913v1	WHNR01000246.1	64871	0.0223345	96.2595
Formica selysi	ASM985913v1	WHNR01000247.1	64635	0.0222532	96.2818
Formica selysi	ASM985913v1	WHNR01000248.1	64556	0.022226	96.304
Formica selysi	ASM985913v1	WHNR01000249.1	64554	0.0222253	96.3262
Formica selysi	ASM985913v1	WHNR01000250.1	64521	0.022214	96.3485
Formica selysi	ASM985913v1	WHNR01000251.1	63962	0.0220215	96.3705
Formica selysi	ASM985913v1	WHNR01000252.1	63887	0.0219957	96.3925
Formica selysi	ASM985913v1	WHNR01000253.1	62826	0.0216304	96.4141
Formica selysi	ASM985913v1	WHNR01000254.1	62609	0.0215557	96.4357
Formica selysi	ASM985913v1	WHNR01000255.1	62585	0.0215474	96.4572
Formica selysi	ASM985913v1	WHNR01000256.1	62116	0.021386	96.4786
Formica selysi	ASM985913v1	WHNR01000257.1	61991	0.0213429	96.4999
Formica selysi	ASM985913v1	WHNR01000258.1	61422	0.021147	96.5211
Formica selysi	ASM985913v1	WHNR01000259.1	61349	0.0211219	96.5422
Formica selysi	ASM985913v1	WHNR01000260.1	61162	0.0210575	96.5633
Formica selysi	ASM985913v1	WHNR01000261.1	60735	0.0209105	96.5842
Formica selysi	ASM985913v1	WHNR01000262.1	60510	0.020833	96.605
Formica selysi	ASM985913v1	WHNR01000263.1	60485	0.0208244	96.6258
Formica selysi	ASM985913v1	WHNR01000264.1	60471	0.0208196	96.6467
Formica selysi	ASM985913v1	WHNR01000265.1	60164	0.0207139	96.6674
Formica selysi	ASM985913v1	WHNR01000266.1	60144	0.020707	96.6881
Formica selysi	ASM985913v1	WHNR01000267.1	59997	0.0206564	96.7087
Formica selysi	ASM985913v1	WHNR01000268.1	59968	0.0206464	96.7294
Formica selysi	ASM985913v1	WHNR01000269.1	59388	0.0204467	96.7498
Formica selysi	ASM985913v1	WHNR01000270.1	59143	0.0203624	96.7702
Formica selysi	ASM985913v1	WHNR01000271.1	59142	0.020362	96.7906
Formica selysi	ASM985913v1	WHNR01000272.1	58626	0.0201844	96.8107
Formica selysi	ASM985913v1	WHNR01000273.1	58467	0.0201297	96.8309
Formica selysi	ASM985913v1	WHNR01000274.1	58119	0.0200098	96.8509
Formica selysi	ASM985913v1	WHNR01000275.1	58088	0.0199992	96.8709
Formica selysi	ASM985913v1	WHNR01000276.1	58081	0.0199968	96.8909
Formica selysi	ASM985913v1	WHNR01000277.1	57794	0.0198979	96.9108
Formica selysi	ASM985913v1	WHNR01000278.1	57731	0.0198763	96.9306
Formica selysi	ASM985913v1	WHNR01000279.1	57156	0.0196783	96.9503
Formica selysi	ASM985913v1	WHNR01000280.1	56976	0.0196163	96.9699
Formica selysi	ASM985913v1	WHNR01000281.1	56823	0.0195636	96.9895
Formica selysi	ASM985913v1	WHNR01000282.1	56550	0.0194696	97.009
Formica selysi	ASM985913v1	WHNR01000283.1	56312	0.0193877	97.0284
Formica selysi	ASM985913v1	WHNR01000284.1	56298	0.0193829	97.0477
Formica selysi	ASM985913v1	WHNR01000285.1	55962	0.0192672	97.067
Formica selysi	ASM985913v1	WHNR01000286.1	55581	0.019136	97.0861
Formica selysi	ASM985913v1	WHNR01000287.1	55468	0.0190971	97.1052
Formica selysi	ASM985913v1	WHNR01000288.1	54678	0.0188251	97.1241
Formica selysi	ASM985913v1	WHNR01000289.1	54272	0.0186854	97.1428
Formica selysi	ASM985913v1	WHNR01000290.1	54252	0.0186785	97.1614
Formica selysi	ASM985913v1	WHNR01000291.1	53928	0.0185669	97.18
Formica selysi	ASM985913v1	WHNR01000292.1	53695	0.0184867	97.1985
Formica selysi	ASM985913v1	WHNR01000293.1	53647	0.0184702	97.217
Formica selysi	ASM985913v1	WHNR01000294.1	53539	0.018433	97.2354
Formica selysi	ASM985913v1	WHNR01000295.1	53530	0.0184299	97.2538
Formica selysi	ASM985913v1	WHNR01000296.1	53212	0.0183204	97.2721
Formica selysi	ASM985913v1	WHNR01000297.1	52676	0.0181359	97.2903
Formica selysi	ASM985913v1	WHNR01000298.1	52647	0.0181259	97.3084
Formica selysi	ASM985913v1	WHNR01000299.1	52631	0.0181204	97.3265
Formica selysi	ASM985913v1	WHNR01000300.1	52563	0.018097	97.3446
Formica selysi	ASM985913v1	WHNR01000301.1	52539	0.0180887	97.3627
Formica selysi	ASM985913v1	WHNR01000302.1	52495	0.0180735	97.3808
Formica selysi	ASM985913v1	WHNR01000303.1	52365	0.0180288	97.3988
Formica selysi	ASM985913v1	WHNR01000304.1	52204	0.0179734	97.4168
Formica selysi	ASM985913v1	WHNR01000305.1	52097	0.0179365	97.4347
Formica selysi	ASM985913v1	WHNR01000306.1	51874	0.0178597	97.4526
Formica selysi	ASM985913v1	WHNR01000307.1	51839	0.0178477	97.4704
Formica selysi	ASM985913v1	WHNR01000308.1	51750	0.017817	97.4882
Formica selysi	ASM985913v1	WHNR01000309.1	51556	0.0177503	97.506
Formica selysi	ASM985913v1	WHNR01000310.1	51468	0.01772	97.5237
Formica selysi	ASM985913v1	WHNR01000311.1	51322	0.0176697	97.5414
Formica selysi	ASM985913v1	WHNR01000312.1	51187	0.0176232	97.559
Formica selysi	ASM985913v1	WHNR01000313.1	51072	0.0175836	97.5766
Formica selysi	ASM985913v1	WHNR01000314.1	50946	0.0175402	97.5941
Formica selysi	ASM985913v1	WHNR01000315.1	50759	0.0174759	97.6116
Formica selysi	ASM985913v1	WHNR01000316.1	50715	0.0174607	97.6291
Formica selysi	ASM985913v1	WHNR01000317.1	50585	0.017416	97.6465
Formica selysi	ASM985913v1	WHNR01000318.1	50556	0.017406	97.6639
Formica selysi	ASM985913v1	WHNR01000319.1	50436	0.0173647	97.6813
Formica selysi	ASM985913v1	WHNR01000320.1	50321	0.0173251	97.6986
Formica selysi	ASM985913v1	WHNR01000321.1	50242	0.0172979	97.7159
Formica selysi	ASM985913v1	WHNR01000322.1	50157	0.0172686	97.7331
Formica selysi	ASM985913v1	WHNR01000323.1	50148	0.0172655	97.7504
Formica selysi	ASM985913v1	WHNR01000324.1	50133	0.0172603	97.7677
Formica selysi	ASM985913v1	WHNR01000325.1	49906	0.0171822	97.7849
Formica selysi	ASM985913v1	WHNR01000326.1	49733	0.0171226	97.802
Formica selysi	ASM985913v1	WHNR01000327.1	49636	0.0170892	97.8191
Formica selysi	ASM985913v1	WHNR01000328.1	49013	0.0168747	97.8359
Formica selysi	ASM985913v1	WHNR01000329.1	48972	0.0168606	97.8528
Formica selysi	ASM985913v1	WHNR01000330.1	48769	0.0167907	97.8696
Formica selysi	ASM985913v1	WHNR01000331.1	48672	0.0167573	97.8863
Formica selysi	ASM985913v1	WHNR01000332.1	48511	0.0167019	97.9031
Formica selysi	ASM985913v1	WHNR01000333.1	48493	0.0166957	97.9197
Formica selysi	ASM985913v1	WHNR01000334.1	48169	0.0165841	97.9363
Formica selysi	ASM985913v1	WHNR01000335.1	48034	0.0165377	97.9529
Formica selysi	ASM985913v1	WHNR01000336.1	47832	0.0164681	97.9693
Formica selysi	ASM985913v1	WHNR01000337.1	47674	0.0164137	97.9858
Formica selysi	ASM985913v1	WHNR01000338.1	47433	0.0163307	98.0021
Formica selysi	ASM985913v1	WHNR01000339.1	47262	0.0162719	98.0184
Formica selysi	ASM985913v1	WHNR01000340.1	47007	0.0161841	98.0345
Formica selysi	ASM985913v1	WHNR01000341.1	46888	0.0161431	98.0507
Formica selysi	ASM985913v1	WHNR01000342.1	46822	0.0161204	98.0668
Formica selysi	ASM985913v1	WHNR01000343.1	46799	0.0161125	98.0829
Formica selysi	ASM985913v1	WHNR01000344.1	46723	0.0160863	98.099
Formica selysi	ASM985913v1	WHNR01000345.1	46584	0.0160384	98.115
Formica selysi	ASM985913v1	WHNR01000346.1	46549	0.0160264	98.1311
Formica selysi	ASM985913v1	WHNR01000347.1	46287	0.0159362	98.147
Formica selysi	ASM985913v1	WHNR01000348.1	46104	0.0158732	98.1629
Formica selysi	ASM985913v1	WHNR01000349.1	45983	0.0158315	98.1787
Formica selysi	ASM985913v1	WHNR01000350.1	45852	0.0157864	98.1945
Formica selysi	ASM985913v1	WHNR01000351.1	45675	0.0157255	98.2102
Formica selysi	ASM985913v1	WHNR01000352.1	45418	0.015637	98.2259
Formica selysi	ASM985913v1	WHNR01000353.1	45361	0.0156174	98.2415
Formica selysi	ASM985913v1	WHNR01000354.1	45299	0.015596	98.2571
Formica selysi	ASM985913v1	WHNR01000355.1	45234	0.0155737	98.2726
Formica selysi	ASM985913v1	WHNR01000356.1	45000	0.0154931	98.2881
Formica selysi	ASM985913v1	WHNR01000357.1	44946	0.0154745	98.3036
Formica selysi	ASM985913v1	WHNR01000358.1	44927	0.015468	98.3191
Formica selysi	ASM985913v1	WHNR01000359.1	44325	0.0152607	98.3343
Formica selysi	ASM985913v1	WHNR01000360.1	43985	0.0151436	98.3495
Formica selysi	ASM985913v1	WHNR01000361.1	43768	0.0150689	98.3646
Formica selysi	ASM985913v1	WHNR01000362.1	43582	0.0150049	98.3796
Formica selysi	ASM985913v1	WHNR01000363.1	43201	0.0148737	98.3944
Formica selysi	ASM985913v1	WHNR01000364.1	43097	0.0148379	98.4093
Formica selysi	ASM985913v1	WHNR01000365.1	43090	0.0148355	98.4241
Formica selysi	ASM985913v1	WHNR01000366.1	42944	0.0147852	98.4389
Formica selysi	ASM985913v1	WHNR01000367.1	42931	0.0147807	98.4537
Formica selysi	ASM985913v1	WHNR01000368.1	42795	0.0147339	98.4684
Formica selysi	ASM985913v1	WHNR01000369.1	42532	0.0146434	98.483
Formica selysi	ASM985913v1	WHNR01000370.1	42372	0.0145883	98.4976
Formica selysi	ASM985913v1	WHNR01000371.1	42301	0.0145638	98.5122
Formica selysi	ASM985913v1	WHNR01000372.1	42289	0.0145597	98.5268
Formica selysi	ASM985913v1	WHNR01000373.1	42287	0.014559	98.5413
Formica selysi	ASM985913v1	WHNR01000374.1	42253	0.0145473	98.5559
Formica selysi	ASM985913v1	WHNR01000375.1	42196	0.0145277	98.5704
Formica selysi	ASM985913v1	WHNR01000376.1	42153	0.0145129	98.5849
Formica selysi	ASM985913v1	WHNR01000377.1	42017	0.0144661	98.5994
Formica selysi	ASM985913v1	WHNR01000378.1	41906	0.0144279	98.6138
Formica selysi	ASM985913v1	WHNR01000379.1	41605	0.0143242	98.6281
Formica selysi	ASM985913v1	WHNR01000380.1	41125	0.014159	98.6423
Formica selysi	ASM985913v1	WHNR01000381.1	41063	0.0141376	98.6564
Formica selysi	ASM985913v1	WHNR01000382.1	41049	0.0141328	98.6706
Formica selysi	ASM985913v1	WHNR01000383.1	41001	0.0141163	98.6847
Formica selysi	ASM985913v1	WHNR01000384.1	40976	0.0141077	98.6988
Formica selysi	ASM985913v1	WHNR01000385.1	40792	0.0140443	98.7128
Formica selysi	ASM985913v1	WHNR01000386.1	40785	0.0140419	98.7269
Formica selysi	ASM985913v1	WHNR01000387.1	40763	0.0140343	98.7409
Formica selysi	ASM985913v1	WHNR01000388.1	40650	0.0139954	98.7549
Formica selysi	ASM985913v1	WHNR01000389.1	40633	0.0139896	98.7689
Formica selysi	ASM985913v1	WHNR01000390.1	40521	0.013951	98.7828
Formica selysi	ASM985913v1	WHNR01000391.1	40305	0.0138766	98.7967
Formica selysi	ASM985913v1	WHNR01000392.1	40239	0.0138539	98.8106
Formica selysi	ASM985913v1	WHNR01000393.1	40214	0.0138453	98.8244
Formica selysi	ASM985913v1	WHNR01000394.1	40175	0.0138319	98.8382
Formica selysi	ASM985913v1	WHNR01000395.1	40123	0.013814	98.8521
Formica selysi	ASM985913v1	WHNR01000396.1	40069	0.0137954	98.8658
Formica selysi	ASM985913v1	WHNR01000397.1	40021	0.0137789	98.8796
Formica selysi	ASM985913v1	WHNR01000398.1	39901	0.0137375	98.8934
Formica selysi	ASM985913v1	WHNR01000399.1	39793	0.0137004	98.9071
Formica selysi	ASM985913v1	WHNR01000400.1	39649	0.0136508	98.9207
Formica selysi	ASM985913v1	WHNR01000401.1	39579	0.0136267	98.9343
Formica selysi	ASM985913v1	WHNR01000402.1	39352	0.0135485	98.9479
Formica selysi	ASM985913v1	WHNR01000403.1	39224	0.0135045	98.9614
Formica selysi	ASM985913v1	WHNR01000404.1	39222	0.0135038	98.9749
Formica selysi	ASM985913v1	WHNR01000405.1	39079	0.0134545	98.9884
Formica selysi	ASM985913v1	WHNR01000406.1	38821	0.0133657	99.0017
Formica selysi	ASM985913v1	WHNR01000407.1	38815	0.0133636	99.0151
Formica selysi	ASM985913v1	WHNR01000408.1	38763	0.0133457	99.0284
Formica selysi	ASM985913v1	WHNR01000409.1	38697	0.013323	99.0418
Formica selysi	ASM985913v1	WHNR01000410.1	38644	0.0133048	99.0551
Formica selysi	ASM985913v1	WHNR01000411.1	38534	0.0132669	99.0683
Formica selysi	ASM985913v1	WHNR01000412.1	38440	0.0132345	99.0816
Formica selysi	ASM985913v1	WHNR01000413.1	38208	0.0131547	99.0947
Formica selysi	ASM985913v1	WHNR01000414.1	38093	0.0131151	99.1078
Formica selysi	ASM985913v1	WHNR01000415.1	37863	0.0130359	99.1209
Formica selysi	ASM985913v1	WHNR01000416.1	37852	0.0130321	99.1339
Formica selysi	ASM985913v1	WHNR01000417.1	37742	0.0129942	99.1469
Formica selysi	ASM985913v1	WHNR01000418.1	37633	0.0129567	99.1598
Formica selysi	ASM985913v1	WHNR01000419.1	37363	0.0128637	99.1727
Formica selysi	ASM985913v1	WHNR01000420.1	37355	0.012861	99.1856
Formica selysi	ASM985913v1	WHNR01000421.1	37174	0.0127987	99.1984
Formica selysi	ASM985913v1	WHNR01000422.1	37100	0.0127732	99.2111
Formica selysi	ASM985913v1	WHNR01000423.1	37038	0.0127518	99.2239
Formica selysi	ASM985913v1	WHNR01000424.1	37028	0.0127484	99.2366
Formica selysi	ASM985913v1	WHNR01000425.1	36571	0.0125911	99.2492
Formica selysi	ASM985913v1	WHNR01000426.1	36364	0.0125198	99.2618
Formica selysi	ASM985913v1	WHNR01000427.1	36255	0.0124823	99.2742
Formica selysi	ASM985913v1	WHNR01000428.1	36188	0.0124592	99.2867
Formica selysi	ASM985913v1	WHNR01000429.1	36015	0.0123996	99.2991
Formica selysi	ASM985913v1	WHNR01000430.1	35385	0.0121827	99.3113
Formica selysi	ASM985913v1	WHNR01000431.1	35377	0.01218	99.3235
Formica selysi	ASM985913v1	WHNR01000432.1	35219	0.0121256	99.3356
Formica selysi	ASM985913v1	WHNR01000433.1	35172	0.0121094	99.3477
Formica selysi	ASM985913v1	WHNR01000434.1	35163	0.0121063	99.3598
Formica selysi	ASM985913v1	WHNR01000435.1	35000	0.0120502	99.3719
Formica selysi	ASM985913v1	WHNR01000436.1	34941	0.0120299	99.3839
Formica selysi	ASM985913v1	WHNR01000437.1	34835	0.0119934	99.3959
Formica selysi	ASM985913v1	WHNR01000438.1	34571	0.0119025	99.4078
Formica selysi	ASM985913v1	WHNR01000439.1	34546	0.0118939	99.4197
Formica selysi	ASM985913v1	WHNR01000440.1	34526	0.011887	99.4316
Formica selysi	ASM985913v1	WHNR01000441.1	34041	0.01172	99.4433
Formica selysi	ASM985913v1	WHNR01000442.1	33984	0.0117004	99.455
Formica selysi	ASM985913v1	WHNR01000443.1	33948	0.011688	99.4667
Formica selysi	ASM985913v1	WHNR01000444.1	33824	0.0116453	99.4783
Formica selysi	ASM985913v1	WHNR01000445.1	33670	0.0115923	99.4899
Formica selysi	ASM985913v1	WHNR01000446.1	33520	0.0115406	99.5014
Formica selysi	ASM985913v1	WHNR01000447.1	33482	0.0115275	99.513
Formica selysi	ASM985913v1	WHNR01000448.1	33390	0.0114959	99.5245
Formica selysi	ASM985913v1	WHNR01000449.1	33314	0.0114697	99.5359
Formica selysi	ASM985913v1	WHNR01000450.1	32915	0.0113323	99.5473
Formica selysi	ASM985913v1	WHNR01000451.1	32883	0.0113213	99.5586
Formica selysi	ASM985913v1	WHNR01000452.1	32745	0.0112738	99.5699
Formica selysi	ASM985913v1	WHNR01000453.1	32641	0.011238	99.5811
Formica selysi	ASM985913v1	WHNR01000454.1	32562	0.0112108	99.5923
Formica selysi	ASM985913v1	WHNR01000455.1	32403	0.0111561	99.6035
Formica selysi	ASM985913v1	WHNR01000456.1	32351	0.0111382	99.6146
Formica selysi	ASM985913v1	WHNR01000457.1	32281	0.0111141	99.6257
Formica selysi	ASM985913v1	WHNR01000458.1	31563	0.0108669	99.6366
Formica selysi	ASM985913v1	WHNR01000459.1	31471	0.0108352	99.6474
Formica selysi	ASM985913v1	WHNR01000460.1	31313	0.0107808	99.6582
Formica selysi	ASM985913v1	WHNR01000461.1	31241	0.010756	99.669
Formica selysi	ASM985913v1	WHNR01000462.1	31178	0.0107343	99.6797
Formica selysi	ASM985913v1	WHNR01000463.1	30842	0.0106186	99.6903
Formica selysi	ASM985913v1	WHNR01000464.1	30771	0.0105942	99.7009
Formica selysi	ASM985913v1	WHNR01000465.1	30693	0.0105673	99.7115
Formica selysi	ASM985913v1	WHNR01000466.1	30551	0.0105184	99.722
Formica selysi	ASM985913v1	WHNR01000467.1	30367	0.0104551	99.7324
Formica selysi	ASM985913v1	WHNR01000468.1	30137	0.0103759	99.7428
Formica selysi	ASM985913v1	WHNR01000469.1	30131	0.0103738	99.7532
Formica selysi	ASM985913v1	WHNR01000470.1	29779	0.0102526	99.7635
Formica selysi	ASM985913v1	WHNR01000471.1	29761	0.0102464	99.7737
Formica selysi	ASM985913v1	WHNR01000472.1	29726	0.0102344	99.7839
Formica selysi	ASM985913v1	WHNR01000473.1	29484	0.0101511	99.7941
Formica selysi	ASM985913v1	WHNR01000474.1	28939	0.00996343	99.804
Formica selysi	ASM985913v1	WHNR01000475.1	28161	0.00969557	99.8137
Formica selysi	ASM985913v1	WHNR01000476.1	27950	0.00962293	99.8234
Formica selysi	ASM985913v1	WHNR01000477.1	27703	0.00953789	99.8329
Formica selysi	ASM985913v1	WHNR01000478.1	27593	0.00950002	99.8424
Formica selysi	ASM985913v1	WHNR01000479.1	27563	0.00948969	99.8519
Formica selysi	ASM985913v1	WHNR01000480.1	27369	0.0094229	99.8613
Formica selysi	ASM985913v1	WHNR01000481.1	26984	0.00929034	99.8706
Formica selysi	ASM985913v1	WHNR01000482.1	26857	0.00924662	99.8799
Formica selysi	ASM985913v1	WHNR01000483.1	26674	0.00918361	99.889
Formica selysi	ASM985913v1	WHNR01000484.1	26455	0.00910821	99.8981
Formica selysi	ASM985913v1	WHNR01000485.1	26267	0.00904349	99.9072
Formica selysi	ASM985913v1	WHNR01000486.1	26222	0.00902799	99.9162
Formica selysi	ASM985913v1	WHNR01000487.1	25514	0.00878424	99.925
Formica selysi	ASM985913v1	WHNR01000488.1	24713	0.00850846	99.9335
Formica selysi	ASM985913v1	WHNR01000489.1	24712	0.00850811	99.942
Formica selysi	ASM985913v1	WHNR01000490.1	24584	0.00846405	99.9505
Formica selysi	ASM985913v1	WHNR01000491.1	23123	0.00796104	99.9584
Formica selysi	ASM985913v1	WHNR01000492.1	22794	0.00784776	99.9663
Formica selysi	ASM985913v1	WHNR01000493.1	21988	0.00757027	99.9739
Formica selysi	ASM985913v1	WHNR01000494.1	20654	0.00711098	99.981
Formica selysi	ASM985913v1	WHNR01000495.1	19860	0.00683762	99.9878
Formica selysi	ASM985913v1	WHNR01000496.1	19775	0.00680835	99.9946
Formica selysi	ASM985913v1	WHNR01000498.1	15637	0.00538368	100
Formica exsecta	ASM365146v1	NPMM01014245.1	7270168	2.61863	2.61863	277632421	19119.4	167670
Formica exsecta	ASM365146v1	NPMM01010057.1	5575625	2.00828	4.62691
Formica exsecta	ASM365146v1	NPMM01009297.1	4594719	1.65496	6.28187
Formica exsecta	ASM365146v1	NPMM01010158.1	4310068	1.55244	7.83431
Formica exsecta	ASM365146v1	NPMM01010626.1	4212095	1.51715	9.35146
Formica exsecta	ASM365146v1	NPMM01009316.1	3700013	1.3327	10.6842
Formica exsecta	ASM365146v1	NPMM01009971.1	3253916	1.17202	11.8562
Formica exsecta	ASM365146v1	NPMM01009585.1	3186411	1.14771	13.0039
Formica exsecta	ASM365146v1	NPMM01010068.1	3118955	1.12341	14.1273
Formica exsecta	ASM365146v1	NPMM01009250.1	3028371	1.09078	15.2181
Formica exsecta	ASM365146v1	NPMM01014330.1	2784736	1.00303	16.2211
Formica exsecta	ASM365146v1	NPMM01014352.1	2762129	0.994887	17.216
Formica exsecta	ASM365146v1	NPMM01011701.1	2714326	0.977669	18.1937
Formica exsecta	ASM365146v1	NPMM01011927.1	2492543	0.897785	19.0915
Formica exsecta	ASM365146v1	NPMM01012696.1	2432255	0.87607	19.9675
Formica exsecta	ASM365146v1	NPMM01011998.1	2422902	0.872701	20.8402
Formica exsecta	ASM365146v1	NPMM01014360.1	2394055	0.862311	21.7025
Formica exsecta	ASM365146v1	NPMM01009578.1	2353906	0.84785	22.5504
Formica exsecta	ASM365146v1	NPMM01011657.1	2169894	0.781571	23.332
Formica exsecta	ASM365146v1	NPMM01010503.1	2141847	0.771469	24.1034
Formica exsecta	ASM365146v1	NPMM01011313.1	2073436	0.746828	24.8503
Formica exsecta	ASM365146v1	NPMM01011802.1	2063515	0.743254	25.5935
Formica exsecta	ASM365146v1	NPMM01009471.1	2008929	0.723593	26.3171
Formica exsecta	ASM365146v1	NPMM01009199.1	1953748	0.703718	27.0208
Formica exsecta	ASM365146v1	NPMM01011637.1	1861772	0.670589	27.6914
Formica exsecta	ASM365146v1	NPMM01014501.1	1832911	0.660193	28.3516
Formica exsecta	ASM365146v1	NPMM01011157.1	1783251	0.642306	28.9939
Formica exsecta	ASM365146v1	NPMM01009978.1	1763086	0.635043	29.629
Formica exsecta	ASM365146v1	NPMM01010376.1	1725498	0.621505	30.2505
Formica exsecta	ASM365146v1	NPMM01014135.1	1701177	0.612744	30.8632
Formica exsecta	ASM365146v1	NPMM01010237.1	1681971	0.605827	31.469
Formica exsecta	ASM365146v1	NPMM01009259.1	1589582	0.572549	32.0416
Formica exsecta	ASM365146v1	NPMM01010609.1	1588683	0.572225	32.6138
Formica exsecta	ASM365146v1	NPMM01011097.1	1541837	0.555352	33.1692
Formica exsecta	ASM365146v1	NPMM01010278.1	1512575	0.544812	33.714
Formica exsecta	ASM365146v1	NPMM01011016.1	1500024	0.540291	34.2543
Formica exsecta	ASM365146v1	NPMM01010168.1	1487399	0.535744	34.79
Formica exsecta	ASM365146v1	NPMM01010333.1	1476028	0.531648	35.3217
Formica exsecta	ASM365146v1	NPMM01012647.1	1469711	0.529373	35.851
Formica exsecta	ASM365146v1	NPMM01012252.1	1417036	0.5104	36.3614
Formica exsecta	ASM365146v1	NPMM01012887.1	1402830	0.505283	36.8667
Formica exsecta	ASM365146v1	NPMM01011115.1	1384144	0.498553	37.3653
Formica exsecta	ASM365146v1	NPMM01013945.1	1370778	0.493738	37.859
Formica exsecta	ASM365146v1	NPMM01014141.1	1351176	0.486678	38.3457
Formica exsecta	ASM365146v1	NPMM01012508.1	1339261	0.482386	38.8281
Formica exsecta	ASM365146v1	NPMM01014356.1	1275600	0.459456	39.2875
Formica exsecta	ASM365146v1	NPMM01012437.1	1251490	0.450772	39.7383
Formica exsecta	ASM365146v1	NPMM01013103.1	1246526	0.448984	40.1873
Formica exsecta	ASM365146v1	NPMM01010400.1	1245669	0.448676	40.636
Formica exsecta	ASM365146v1	NPMM01009632.1	1221695	0.44004	41.076
Formica exsecta	ASM365146v1	NPMM01009179.1	1195603	0.430642	41.5066
Formica exsecta	ASM365146v1	NPMM01012795.1	1194778	0.430345	41.937
Formica exsecta	ASM365146v1	NPMM01011533.1	1184185	0.42653	42.3635
Formica exsecta	ASM365146v1	NPMM01014041.1	1181535	0.425575	42.7891
Formica exsecta	ASM365146v1	NPMM01010409.1	1156862	0.416688	43.2058
Formica exsecta	ASM365146v1	NPMM01012211.1	1155668	0.416258	43.622
Formica exsecta	ASM365146v1	NPMM01011627.1	1140965	0.410962	44.033
Formica exsecta	ASM365146v1	NPMM01013003.1	1132862	0.408044	44.441
Formica exsecta	ASM365146v1	NPMM01010967.1	1123971	0.404841	44.8459
Formica exsecta	ASM365146v1	NPMM01010744.1	1115577	0.401818	45.2477
Formica exsecta	ASM365146v1	NPMM01009211.1	1101884	0.396886	45.6446
Formica exsecta	ASM365146v1	NPMM01010675.1	1079139	0.388693	46.0333
Formica exsecta	ASM365146v1	NPMM01014427.1	1076940	0.387901	46.4212
Formica exsecta	ASM365146v1	NPMM01011937.1	1062604	0.382738	46.8039
Formica exsecta	ASM365146v1	NPMM01012232.1	1056398	0.380502	47.1844
Formica exsecta	ASM365146v1	NPMM01010000.1	1053889	0.379599	47.564
Formica exsecta	ASM365146v1	NPMM01012416.1	1047469	0.377286	47.9413
Formica exsecta	ASM365146v1	NPMM01010487.1	1046227	0.376839	48.3181
Formica exsecta	ASM365146v1	NPMM01010288.1	1037855	0.373823	48.692
Formica exsecta	ASM365146v1	NPMM01011213.1	1021228	0.367835	49.0598
Formica exsecta	ASM365146v1	NPMM01011017.1	1018777	0.366952	49.4268
Formica exsecta	ASM365146v1	NPMM01009270.1	1007268	0.362806	49.7896
Formica exsecta	ASM365146v1	NPMM01009827.1	997654	0.359343	50.1489
Formica exsecta	ASM365146v1	NPMM01013124.1	990696	0.356837	50.5057
Formica exsecta	ASM365146v1	NPMM01009150.1	986800	0.355434	50.8612
Formica exsecta	ASM365146v1	NPMM01011948.1	972855	0.350411	51.2116
Formica exsecta	ASM365146v1	NPMM01010019.1	971926	0.350077	51.5617
Formica exsecta	ASM365146v1	NPMM01012574.1	950186	0.342246	51.9039
Formica exsecta	ASM365146v1	NPMM01011342.1	949634	0.342047	52.246
Formica exsecta	ASM365146v1	NPMM01011540.1	930261	0.335069	52.581
Formica exsecta	ASM365146v1	NPMM01010393.1	922908	0.332421	52.9134
Formica exsecta	ASM365146v1	NPMM01013934.1	920341	0.331496	53.2449
Formica exsecta	ASM365146v1	NPMM01009892.1	915075	0.329599	53.5745
Formica exsecta	ASM365146v1	NPMM01009881.1	903073	0.325276	53.8998
Formica exsecta	ASM365146v1	NPMM01014318.1	897730	0.323352	54.2232
Formica exsecta	ASM365146v1	NPMM01009490.1	897313	0.323202	54.5464
Formica exsecta	ASM365146v1	NPMM01014029.1	895626	0.322594	54.869
Formica exsecta	ASM365146v1	NPMM01009097.1	895024	0.322377	55.1913
Formica exsecta	ASM365146v1	NPMM01009873.1	883881	0.318364	55.5097
Formica exsecta	ASM365146v1	NPMM01009683.1	867657	0.31252	55.8222
Formica exsecta	ASM365146v1	NPMM01009481.1	865938	0.311901	56.1341
Formica exsecta	ASM365146v1	NPMM01014222.1	854246	0.30769	56.4418
Formica exsecta	ASM365146v1	NPMM01010645.1	853479	0.307413	56.7492
Formica exsecta	ASM365146v1	NPMM01014456.1	849937	0.306138	57.0554
Formica exsecta	ASM365146v1	NPMM01011850.1	849281	0.305901	57.3613
Formica exsecta	ASM365146v1	NPMM01010844.1	848450	0.305602	57.6669
Formica exsecta	ASM365146v1	NPMM01014484.1	842669	0.30352	57.9704
Formica exsecta	ASM365146v1	NPMM01009344.1	842545	0.303475	58.2739
Formica exsecta	ASM365146v1	NPMM01010058.1	842155	0.303335	58.5772
Formica exsecta	ASM365146v1	NPMM01010922.1	827088	0.297908	58.8751
Formica exsecta	ASM365146v1	NPMM01012748.1	827067	0.2979	59.173
Formica exsecta	ASM365146v1	NPMM01011384.1	823291	0.29654	59.4695
Formica exsecta	ASM365146v1	NPMM01009392.1	799453	0.287954	59.7575
Formica exsecta	ASM365146v1	NPMM01014329.1	797781	0.287352	60.0449
Formica exsecta	ASM365146v1	NPMM01014182.1	790607	0.284768	60.3296
Formica exsecta	ASM365146v1	NPMM01012427.1	780415	0.281096	60.6107
Formica exsecta	ASM365146v1	NPMM01011512.1	780323	0.281063	60.8918
Formica exsecta	ASM365146v1	NPMM01009855.1	763643	0.275055	61.1668
Formica exsecta	ASM365146v1	NPMM01010342.1	745344	0.268464	61.4353
Formica exsecta	ASM365146v1	NPMM01011194.1	742732	0.267524	61.7028
Formica exsecta	ASM365146v1	NPMM01014215.1	737261	0.265553	61.9684
Formica exsecta	ASM365146v1	NPMM01011413.1	724513	0.260961	62.2293
Formica exsecta	ASM365146v1	NPMM01014408.1	720160	0.259393	62.4887
Formica exsecta	ASM365146v1	NPMM01009816.1	718542	0.258811	62.7475
Formica exsecta	ASM365146v1	NPMM01009775.1	700690	0.25238	62.9999
Formica exsecta	ASM365146v1	NPMM01013568.1	698348	0.251537	63.2515
Formica exsecta	ASM365146v1	NPMM01011049.1	682225	0.24573	63.4972
Formica exsecta	ASM365146v1	NPMM01014185.1	658572	0.23721	63.7344
Formica exsecta	ASM365146v1	NPMM01010127.1	645572	0.232528	63.9669
Formica exsecta	ASM365146v1	NPMM01012299.1	644860	0.232271	64.1992
Formica exsecta	ASM365146v1	NPMM01013628.1	631154	0.227334	64.4265
Formica exsecta	ASM365146v1	NPMM01010316.1	628447	0.226359	64.6529
Formica exsecta	ASM365146v1	NPMM01011607.1	626010	0.225482	64.8784
Formica exsecta	ASM365146v1	NPMM01014237.1	622699	0.224289	65.1027
Formica exsecta	ASM365146v1	NPMM01011702.1	621527	0.223867	65.3265
Formica exsecta	ASM365146v1	NPMM01009462.1	616084	0.221906	65.5484
Formica exsecta	ASM365146v1	NPMM01014341.1	599647	0.215986	65.7644
Formica exsecta	ASM365146v1	NPMM01014271.1	597959	0.215378	65.9798
Formica exsecta	ASM365146v1	NPMM01010853.1	589982	0.212505	66.1923
Formica exsecta	ASM365146v1	NPMM01010997.1	582391	0.209771	66.4021
Formica exsecta	ASM365146v1	NPMM01014259.1	574676	0.206992	66.6091
Formica exsecta	ASM365146v1	NPMM01009717.1	570214	0.205385	66.8144
Formica exsecta	ASM365146v1	NPMM01014181.1	569896	0.20527	67.0197
Formica exsecta	ASM365146v1	NPMM01009160.1	563982	0.20314	67.2229
Formica exsecta	ASM365146v1	NPMM01010823.1	561351	0.202192	67.4251
Formica exsecta	ASM365146v1	NPMM01011907.1	553425	0.199337	67.6244
Formica exsecta	ASM365146v1	NPMM01014196.1	534709	0.192596	67.817
Formica exsecta	ASM365146v1	NPMM01009591.1	530771	0.191178	68.0082
Formica exsecta	ASM365146v1	NPMM01014201.1	529220	0.190619	68.1988
Formica exsecta	ASM365146v1	NPMM01009570.1	528885	0.190498	68.3893
Formica exsecta	ASM365146v1	NPMM01013812.1	522969	0.188367	68.5776
Formica exsecta	ASM365146v1	NPMM01012898.1	521869	0.187971	68.7656
Formica exsecta	ASM365146v1	NPMM01009420.1	511831	0.184356	68.95
Formica exsecta	ASM365146v1	NPMM01009188.1	503991	0.181532	69.1315
Formica exsecta	ASM365146v1	NPMM01009564.1	501681	0.1807	69.3122
Formica exsecta	ASM365146v1	NPMM01012394.1	498012	0.179378	69.4916
Formica exsecta	ASM365146v1	NPMM01009837.1	484690	0.17458	69.6662
Formica exsecta	ASM365146v1	NPMM01009478.1	481489	0.173427	69.8396
Formica exsecta	ASM365146v1	NPMM01014134.1	473458	0.170534	70.0101
Formica exsecta	ASM365146v1	NPMM01010563.1	457766	0.164882	70.175
Formica exsecta	ASM365146v1	NPMM01011513.1	454002	0.163526	70.3385
Formica exsecta	ASM365146v1	NPMM01014422.1	452309	0.162916	70.5014
Formica exsecta	ASM365146v1	NPMM01014460.1	444386	0.160063	70.6615
Formica exsecta	ASM365146v1	NPMM01010534.1	441985	0.159198	70.8207
Formica exsecta	ASM365146v1	NPMM01012000.1	439997	0.158482	70.9792
Formica exsecta	ASM365146v1	NPMM01011596.1	439686	0.15837	71.1376
Formica exsecta	ASM365146v1	NPMM01014443.1	436578	0.15725	71.2948
Formica exsecta	ASM365146v1	NPMM01013044.1	435011	0.156686	71.4515
Formica exsecta	ASM365146v1	NPMM01009682.1	426771	0.153718	71.6052
Formica exsecta	ASM365146v1	NPMM01014216.1	426230	0.153523	71.7587
Formica exsecta	ASM365146v1	NPMM01013589.1	416036	0.149851	71.9086
Formica exsecta	ASM365146v1	NPMM01009596.1	412939	0.148736	72.0573
Formica exsecta	ASM365146v1	NPMM01012189.1	409206	0.147391	72.2047
Formica exsecta	ASM365146v1	NPMM01013505.1	402133	0.144844	72.3496
Formica exsecta	ASM365146v1	NPMM01009489.1	399774	0.143994	72.4936
Formica exsecta	ASM365146v1	NPMM01011840.1	395948	0.142616	72.6362
Formica exsecta	ASM365146v1	NPMM01011434.1	394031	0.141925	72.7781
Formica exsecta	ASM365146v1	NPMM01014492.1	391278	0.140934	72.919
Formica exsecta	ASM365146v1	NPMM01012796.1	391036	0.140847	73.0599
Formica exsecta	ASM365146v1	NPMM01014190.1	382505	0.137774	73.1977
Formica exsecta	ASM365146v1	NPMM01011247.1	379901	0.136836	73.3345
Formica exsecta	ASM365146v1	NPMM01009423.1	375064	0.135094	73.4696
Formica exsecta	ASM365146v1	NPMM01010467.1	374531	0.134902	73.6045
Formica exsecta	ASM365146v1	NPMM01010358.1	369209	0.132985	73.7375
Formica exsecta	ASM365146v1	NPMM01014510.1	365514	0.131654	73.8691
Formica exsecta	ASM365146v1	NPMM01009614.1	360802	0.129957	73.9991
Formica exsecta	ASM365146v1	NPMM01009776.1	357114	0.128628	74.1277
Formica exsecta	ASM365146v1	NPMM01009797.1	356270	0.128324	74.256
Formica exsecta	ASM365146v1	NPMM01009690.1	341862	0.123135	74.3792
Formica exsecta	ASM365146v1	NPMM01010420.1	340266	0.12256	74.5017
Formica exsecta	ASM365146v1	NPMM01010059.1	332573	0.119789	74.6215
Formica exsecta	ASM365146v1	NPMM01012815.1	331881	0.11954	74.7411
Formica exsecta	ASM365146v1	NPMM01014315.1	328255	0.118234	74.8593
Formica exsecta	ASM365146v1	NPMM01014403.1	322298	0.116088	74.9754
Formica exsecta	ASM365146v1	NPMM01009217.1	318356	0.114668	75.09
Formica exsecta	ASM365146v1	NPMM01013262.1	318124	0.114585	75.2046
Formica exsecta	ASM365146v1	NPMM01009236.1	310366	0.11179	75.3164
Formica exsecta	ASM365146v1	NPMM01009258.1	308866	0.11125	75.4277
Formica exsecta	ASM365146v1	NPMM01009305.1	303303	0.109246	75.5369
Formica exsecta	ASM365146v1	NPMM01014454.1	302280	0.108878	75.6458
Formica exsecta	ASM365146v1	NPMM01009503.1	300566	0.10826	75.7541
Formica exsecta	ASM365146v1	NPMM01013432.1	297799	0.107264	75.8613
Formica exsecta	ASM365146v1	NPMM01009642.1	295763	0.10653	75.9678
Formica exsecta	ASM365146v1	NPMM01013002.1	295203	0.106329	76.0742
Formica exsecta	ASM365146v1	NPMM01014344.1	289199	0.104166	76.1783
Formica exsecta	ASM365146v1	NPMM01014192.1	284282	0.102395	76.2807
Formica exsecta	ASM365146v1	NPMM01010723.1	281828	0.101511	76.3822
Formica exsecta	ASM365146v1	NPMM01011236.1	274135	0.0987403	76.481
Formica exsecta	ASM365146v1	NPMM01011577.1	265573	0.0956563	76.5766
Formica exsecta	ASM365146v1	NPMM01010921.1	264755	0.0953617	76.672
Formica exsecta	ASM365146v1	NPMM01012357.1	264476	0.0952612	76.7673
Formica exsecta	ASM365146v1	NPMM01009119.1	260387	0.0937884	76.8611
Formica exsecta	ASM365146v1	NPMM01010197.1	258857	0.0932373	76.9543
Formica exsecta	ASM365146v1	NPMM01009579.1	257693	0.0928181	77.0471
Formica exsecta	ASM365146v1	NPMM01010636.1	257129	0.0926149	77.1397
Formica exsecta	ASM365146v1	NPMM01011881.1	255390	0.0919885	77.2317
Formica exsecta	ASM365146v1	NPMM01009362.1	251672	0.0906494	77.3224
Formica exsecta	ASM365146v1	NPMM01011332.1	248906	0.0896531	77.412
Formica exsecta	ASM365146v1	NPMM01013403.1	247677	0.0892104	77.5012
Formica exsecta	ASM365146v1	NPMM01009230.1	246741	0.0888733	77.5901
Formica exsecta	ASM365146v1	NPMM01010930.1	245958	0.0885912	77.6787
Formica exsecta	ASM365146v1	NPMM01014295.1	240222	0.0865252	77.7652
Formica exsecta	ASM365146v1	NPMM01014447.1	238101	0.0857612	77.851
Formica exsecta	ASM365146v1	NPMM01013693.1	233366	0.0840557	77.935
Formica exsecta	ASM365146v1	NPMM01010298.1	225969	0.0813914	78.0164
Formica exsecta	ASM365146v1	NPMM01014226.1	223951	0.0806646	78.0971
Formica exsecta	ASM365146v1	NPMM01009945.1	222442	0.080121	78.1772
Formica exsecta	ASM365146v1	NPMM01014176.1	215139	0.0774906	78.2547
Formica exsecta	ASM365146v1	NPMM01014467.1	214578	0.0772885	78.332
Formica exsecta	ASM365146v1	NPMM01010792.1	200835	0.0723385	78.4043
Formica exsecta	ASM365146v1	NPMM01009506.1	199017	0.0716836	78.476
Formica exsecta	ASM365146v1	NPMM01009156.1	197749	0.0712269	78.5472
Formica exsecta	ASM365146v1	NPMM01013835.1	196749	0.0708667	78.6181
Formica exsecta	ASM365146v1	NPMM01014147.1	196459	0.0707623	78.6889
Formica exsecta	ASM365146v1	NPMM01014402.1	193160	0.069574	78.7584
Formica exsecta	ASM365146v1	NPMM01011793.1	191549	0.0689937	78.8274
Formica exsecta	ASM365146v1	NPMM01009200.1	190763	0.0687106	78.8961
Formica exsecta	ASM365146v1	NPMM01009239.1	190190	0.0685042	78.9647
Formica exsecta	ASM365146v1	NPMM01014240.1	186771	0.0672728	79.0319
Formica exsecta	ASM365146v1	NPMM01014169.1	186464	0.0671622	79.0991
Formica exsecta	ASM365146v1	NPMM01013024.1	186440	0.0671535	79.1662
Formica exsecta	ASM365146v1	NPMM01010188.1	185792	0.0669201	79.2332
Formica exsecta	ASM365146v1	NPMM01009122.1	184856	0.066583	79.2997
Formica exsecta	ASM365146v1	NPMM01013001.1	184730	0.0665376	79.3663
Formica exsecta	ASM365146v1	NPMM01014268.1	184526	0.0664641	79.4327
Formica exsecta	ASM365146v1	NPMM01014040.1	183368	0.066047	79.4988
Formica exsecta	ASM365146v1	NPMM01014320.1	182696	0.065805	79.5646
Formica exsecta	ASM365146v1	NPMM01010258.1	182664	0.0657935	79.6304
Formica exsecta	ASM365146v1	NPMM01009125.1	180243	0.0649215	79.6953
Formica exsecta	ASM365146v1	NPMM01011900.1	174443	0.0628324	79.7581
Formica exsecta	ASM365146v1	NPMM01010257.1	172375	0.0620875	79.8202
Formica exsecta	ASM365146v1	NPMM01013715.1	170508	0.061415	79.8816
Formica exsecta	ASM365146v1	NPMM01014155.1	165838	0.0597329	79.9414
Formica exsecta	ASM365146v1	NPMM01014261.1	164717	0.0593292	80.0007
Formica exsecta	ASM365146v1	NPMM01009443.1	163907	0.0590374	80.0597
Formica exsecta	ASM365146v1	NPMM01014493.1	163820	0.0590061	80.1188
Formica exsecta	ASM365146v1	NPMM01012656.1	163505	0.0588926	80.1776
Formica exsecta	ASM365146v1	NPMM01009192.1	162011	0.0583545	80.236
Formica exsecta	ASM365146v1	NPMM01009461.1	161414	0.0581395	80.2941
Formica exsecta	ASM365146v1	NPMM01013034.1	160327	0.0577479	80.3519
Formica exsecta	ASM365146v1	NPMM01009586.1	159942	0.0576093	80.4095
Formica exsecta	ASM365146v1	NPMM01010325.1	159630	0.0574969	80.467
Formica exsecta	ASM365146v1	NPMM01009109.1	158232	0.0569933	80.524
Formica exsecta	ASM365146v1	NPMM01012162.1	158129	0.0569562	80.5809
Formica exsecta	ASM365146v1	NPMM01009249.1	155886	0.0561483	80.6371
Formica exsecta	ASM365146v1	NPMM01011813.1	155804	0.0561188	80.6932
Formica exsecta	ASM365146v1	NPMM01012405.1	155324	0.0559459	80.7492
Formica exsecta	ASM365146v1	NPMM01010948.1	154822	0.0557651	80.8049
Formica exsecta	ASM365146v1	NPMM01014381.1	154647	0.0557021	80.8606
Formica exsecta	ASM365146v1	NPMM01014471.1	152399	0.0548924	80.9155
Formica exsecta	ASM365146v1	NPMM01009170.1	152103	0.0547857	80.9703
Formica exsecta	ASM365146v1	NPMM01011425.1	151070	0.0544137	81.0247
Formica exsecta	ASM365146v1	NPMM01014184.1	150879	0.0543449	81.0791
Formica exsecta	ASM365146v1	NPMM01011558.1	149825	0.0539652	81.133
Formica exsecta	ASM365146v1	NPMM01009518.1	148740	0.0535744	81.1866
Formica exsecta	ASM365146v1	NPMM01013727.1	146447	0.0527485	81.2393
Formica exsecta	ASM365146v1	NPMM01013879.1	146270	0.0526848	81.292
Formica exsecta	ASM365146v1	NPMM01013607.1	145730	0.0524903	81.3445
Formica exsecta	ASM365146v1	NPMM01014386.1	145402	0.0523721	81.3969
Formica exsecta	ASM365146v1	NPMM01009786.1	144623	0.0520915	81.449
Formica exsecta	ASM365146v1	NPMM01014434.1	142947	0.0514879	81.5005
Formica exsecta	ASM365146v1	NPMM01010705.1	141273	0.0508849	81.5514
Formica exsecta	ASM365146v1	NPMM01012768.1	141083	0.0508165	81.6022
Formica exsecta	ASM365146v1	NPMM01014262.1	140168	0.0504869	81.6527
Formica exsecta	ASM365146v1	NPMM01012727.1	139865	0.0503778	81.703
Formica exsecta	ASM365146v1	NPMM01013923.1	138787	0.0499895	81.753
Formica exsecta	ASM365146v1	NPMM01012222.1	137082	0.0493754	81.8024
Formica exsecta	ASM365146v1	NPMM01014396.1	136562	0.0491881	81.8516
Formica exsecta	ASM365146v1	NPMM01011006.1	134991	0.0486222	81.9002
Formica exsecta	ASM365146v1	NPMM01009539.1	133872	0.0482192	81.9484
Formica exsecta	ASM365146v1	NPMM01011442.1	132858	0.0478539	81.9963
Formica exsecta	ASM365146v1	NPMM01013975.1	132342	0.0476681	82.044
Formica exsecta	ASM365146v1	NPMM01012050.1	131631	0.047412	82.0914
Formica exsecta	ASM365146v1	NPMM01011713.1	131463	0.0473515	82.1387
Formica exsecta	ASM365146v1	NPMM01009595.1	131051	0.0472031	82.1859
Formica exsecta	ASM365146v1	NPMM01009382.1	130848	0.0471299	82.2331
Formica exsecta	ASM365146v1	NPMM01012497.1	129774	0.0467431	82.2798
Formica exsecta	ASM365146v1	NPMM01013857.1	129545	0.0466606	82.3265
Formica exsecta	ASM365146v1	NPMM01011136.1	129227	0.0465461	82.373
Formica exsecta	ASM365146v1	NPMM01014158.1	128970	0.0464535	82.4195
Formica exsecta	ASM365146v1	NPMM01010513.1	128957	0.0464488	82.4659
Formica exsecta	ASM365146v1	NPMM01011028.1	128599	0.0463199	82.5122
Formica exsecta	ASM365146v1	NPMM01009413.1	127005	0.0457457	82.558
Formica exsecta	ASM365146v1	NPMM01011916.1	126179	0.0454482	82.6034
Formica exsecta	ASM365146v1	NPMM01014173.1	124111	0.0447034	82.6481
Formica exsecta	ASM365146v1	NPMM01014278.1	123807	0.0445939	82.6927
Formica exsecta	ASM365146v1	NPMM01011683.1	121991	0.0439398	82.7367
Formica exsecta	ASM365146v1	NPMM01010574.1	121896	0.0439055	82.7806
Formica exsecta	ASM365146v1	NPMM01011493.1	121651	0.0438173	82.8244
Formica exsecta	ASM365146v1	NPMM01010770.1	121294	0.0436887	82.8681
Formica exsecta	ASM365146v1	NPMM01014312.1	120973	0.0435731	82.9116
Formica exsecta	ASM365146v1	NPMM01012019.1	120783	0.0435046	82.9551
Formica exsecta	ASM365146v1	NPMM01010268.1	118631	0.0427295	82.9979
Formica exsecta	ASM365146v1	NPMM01012845.1	116936	0.042119	83.04
Formica exsecta	ASM365146v1	NPMM01013759.1	116197	0.0418528	83.0818
Formica exsecta	ASM365146v1	NPMM01011608.1	116071	0.0418074	83.1237
Formica exsecta	ASM365146v1	NPMM01014178.1	115358	0.0415506	83.1652
Formica exsecta	ASM365146v1	NPMM01014358.1	115279	0.0415222	83.2067
Formica exsecta	ASM365146v1	NPMM01009560.1	115209	0.041497	83.2482
Formica exsecta	ASM365146v1	NPMM01011462.1	115041	0.0414364	83.2897
Formica exsecta	ASM365146v1	NPMM01009745.1	113728	0.0409635	83.3306
Formica exsecta	ASM365146v1	NPMM01010147.1	113633	0.0409293	83.3716
Formica exsecta	ASM365146v1	NPMM01014466.1	112796	0.0406278	83.4122
Formica exsecta	ASM365146v1	NPMM01011125.1	112533	0.0405331	83.4527
Formica exsecta	ASM365146v1	NPMM01013823.1	112444	0.040501	83.4932
Formica exsecta	ASM365146v1	NPMM01013472.1	112001	0.0403415	83.5336
Formica exsecta	ASM365146v1	NPMM01012469.1	111353	0.0401081	83.5737
Formica exsecta	ASM365146v1	NPMM01009124.1	108421	0.039052	83.6127
Formica exsecta	ASM365146v1	NPMM01014287.1	108355	0.0390282	83.6517
Formica exsecta	ASM365146v1	NPMM01014385.1	107898	0.0388636	83.6906
Formica exsecta	ASM365146v1	NPMM01014156.1	106818	0.0384746	83.7291
Formica exsecta	ASM365146v1	NPMM01013483.1	106561	0.038382	83.7675
Formica exsecta	ASM365146v1	NPMM01009194.1	105215	0.0378972	83.8054
Formica exsecta	ASM365146v1	NPMM01014376.1	104520	0.0376469	83.843
Formica exsecta	ASM365146v1	NPMM01009961.1	104002	0.0374603	83.8805
Formica exsecta	ASM365146v1	NPMM01011039.1	103939	0.0374376	83.9179
Formica exsecta	ASM365146v1	NPMM01011314.1	103741	0.0373663	83.9553
Formica exsecta	ASM365146v1	NPMM01011322.1	103529	0.03729	83.9926
Formica exsecta	ASM365146v1	NPMM01010457.1	103443	0.037259	84.0298
Formica exsecta	ASM365146v1	NPMM01011267.1	102557	0.0369399	84.0668
Formica exsecta	ASM365146v1	NPMM01011673.1	101179	0.0364435	84.1032
Formica exsecta	ASM365146v1	NPMM01012835.1	99384	0.035797	84.139
Formica exsecta	ASM365146v1	NPMM01012758.1	98052	0.0353172	84.1743
Formica exsecta	ASM365146v1	NPMM01009310.1	97537	0.0351317	84.2095
Formica exsecta	ASM365146v1	NPMM01011803.1	97416	0.0350881	84.2445
Formica exsecta	ASM365146v1	NPMM01010414.1	97304	0.0350478	84.2796
Formica exsecta	ASM365146v1	NPMM01014392.1	96916	0.034908	84.3145
Formica exsecta	ASM365146v1	NPMM01014255.1	96616	0.0348	84.3493
Formica exsecta	ASM365146v1	NPMM01012707.1	95986	0.0345731	84.3839
Formica exsecta	ASM365146v1	NPMM01009685.1	95610	0.0344376	84.4183
Formica exsecta	ASM365146v1	NPMM01010037.1	95066	0.0342417	84.4525
Formica exsecta	ASM365146v1	NPMM01011147.1	94289	0.0339618	84.4865
Formica exsecta	ASM365146v1	NPMM01010627.1	94239	0.0339438	84.5205
Formica exsecta	ASM365146v1	NPMM01013748.1	94085	0.0338883	84.5543
Formica exsecta	ASM365146v1	NPMM01012627.1	94048	0.033875	84.5882
Formica exsecta	ASM365146v1	NPMM01009438.1	94008	0.0338606	84.6221
Formica exsecta	ASM365146v1	NPMM01009157.1	93849	0.0338033	84.6559
Formica exsecta	ASM365146v1	NPMM01010902.1	93670	0.0337389	84.6896
Formica exsecta	ASM365146v1	NPMM01012950.1	93497	0.0336765	84.7233
Formica exsecta	ASM365146v1	NPMM01012856.1	93302	0.0336063	84.7569
Formica exsecta	ASM365146v1	NPMM01009233.1	93296	0.0336041	84.7905
Formica exsecta	ASM365146v1	NPMM01014306.1	93135	0.0335462	84.8241
Formica exsecta	ASM365146v1	NPMM01010824.1	92949	0.0334792	84.8575
Formica exsecta	ASM365146v1	NPMM01012737.1	92406	0.0332836	84.8908
Formica exsecta	ASM365146v1	NPMM01012336.1	92077	0.0331651	84.924
Formica exsecta	ASM365146v1	NPMM01009284.1	91566	0.032981	84.957
Formica exsecta	ASM365146v1	NPMM01014165.1	91464	0.0329443	84.9899
Formica exsecta	ASM365146v1	NPMM01014257.1	91208	0.0328521	85.0228
Formica exsecta	ASM365146v1	NPMM01009480.1	91140	0.0328276	85.0556
Formica exsecta	ASM365146v1	NPMM01009364.1	90804	0.0327066	85.0883
Formica exsecta	ASM365146v1	NPMM01012786.1	90801	0.0327055	85.121
Formica exsecta	ASM365146v1	NPMM01010592.1	90657	0.0326536	85.1537
Formica exsecta	ASM365146v1	NPMM01014140.1	89789	0.032341	85.186
Formica exsecta	ASM365146v1	NPMM01014254.1	89693	0.0323064	85.2183
Formica exsecta	ASM365146v1	NPMM01014370.1	88662	0.031935	85.2502
Formica exsecta	ASM365146v1	NPMM01009228.1	88617	0.0319188	85.2822
Formica exsecta	ASM365146v1	NPMM01013093.1	88585	0.0319073	85.3141
Formica exsecta	ASM365146v1	NPMM01012395.1	88402	0.0318414	85.3459
Formica exsecta	ASM365146v1	NPMM01011647.1	88330	0.0318154	85.3777
Formica exsecta	ASM365146v1	NPMM01012347.1	88268	0.0317931	85.4095
Formica exsecta	ASM365146v1	NPMM01011116.1	87827	0.0316343	85.4411
Formica exsecta	ASM365146v1	NPMM01012120.1	87467	0.0315046	85.4726
Formica exsecta	ASM365146v1	NPMM01012538.1	87442	0.0314956	85.5041
Formica exsecta	ASM365146v1	NPMM01009246.1	86605	0.0311941	85.5353
Formica exsecta	ASM365146v1	NPMM01009280.1	86264	0.0310713	85.5664
Formica exsecta	ASM365146v1	NPMM01012606.1	85849	0.0309218	85.5973
Formica exsecta	ASM365146v1	NPMM01014161.1	85708	0.030871	85.6282
Formica exsecta	ASM365146v1	NPMM01012686.1	85571	0.0308217	85.659
Formica exsecta	ASM365146v1	NPMM01012030.1	85054	0.0306355	85.6897
Formica exsecta	ASM365146v1	NPMM01011831.1	85041	0.0306308	85.7203
Formica exsecta	ASM365146v1	NPMM01014423.1	84620	0.0304791	85.7508
Formica exsecta	ASM365146v1	NPMM01014410.1	84579	0.0304644	85.7812
Formica exsecta	ASM365146v1	NPMM01013935.1	84501	0.0304363	85.8117
Formica exsecta	ASM365146v1	NPMM01009623.1	84205	0.0303297	85.842
Formica exsecta	ASM365146v1	NPMM01014234.1	83932	0.0302313	85.8722
Formica exsecta	ASM365146v1	NPMM01014486.1	83717	0.0301539	85.9024
Formica exsecta	ASM365146v1	NPMM01014387.1	83568	0.0301002	85.9325
Formica exsecta	ASM365146v1	NPMM01011988.1	83558	0.0300966	85.9626
Formica exsecta	ASM365146v1	NPMM01009402.1	83462	0.0300621	85.9926
Formica exsecta	ASM365146v1	NPMM01012595.1	82801	0.029824	86.0225
Formica exsecta	ASM365146v1	NPMM01013013.1	82553	0.0297346	86.0522
Formica exsecta	ASM365146v1	NPMM01009261.1	82357	0.029664	86.0819
Formica exsecta	ASM365146v1	NPMM01014210.1	82193	0.029605	86.1115
Formica exsecta	ASM365146v1	NPMM01014498.1	81849	0.0294811	86.141
Formica exsecta	ASM365146v1	NPMM01014303.1	81484	0.0293496	86.1703
Formica exsecta	ASM365146v1	NPMM01014209.1	81316	0.0292891	86.1996
Formica exsecta	ASM365146v1	NPMM01009953.1	81126	0.0292207	86.2288
Formica exsecta	ASM365146v1	NPMM01012806.1	81031	0.0291864	86.258
Formica exsecta	ASM365146v1	NPMM01014138.1	80995	0.0291735	86.2872
Formica exsecta	ASM365146v1	NPMM01014266.1	80358	0.028944	86.3161
Formica exsecta	ASM365146v1	NPMM01011304.1	80246	0.0289037	86.345
Formica exsecta	ASM365146v1	NPMM01014328.1	80211	0.0288911	86.3739
Formica exsecta	ASM365146v1	NPMM01009836.1	80143	0.0288666	86.4028
Formica exsecta	ASM365146v1	NPMM01009100.1	79942	0.0287942	86.4316
Formica exsecta	ASM365146v1	NPMM01014340.1	79736	0.02872	86.4603
Formica exsecta	ASM365146v1	NPMM01014277.1	79656	0.0286912	86.489
Formica exsecta	ASM365146v1	NPMM01014217.1	79470	0.0286242	86.5176
Formica exsecta	ASM365146v1	NPMM01009549.1	78510	0.0282784	86.5459
Formica exsecta	ASM365146v1	NPMM01011073.1	78465	0.0282622	86.5741
Formica exsecta	ASM365146v1	NPMM01009528.1	78373	0.0282291	86.6024
Formica exsecta	ASM365146v1	NPMM01013114.1	78227	0.0281765	86.6306
Formica exsecta	ASM365146v1	NPMM01010207.1	78090	0.0281271	86.6587
Formica exsecta	ASM365146v1	NPMM01011225.1	78020	0.0281019	86.6868
Formica exsecta	ASM365146v1	NPMM01014148.1	77747	0.0280036	86.7148
Formica exsecta	ASM365146v1	NPMM01012929.1	77626	0.02796	86.7427
Formica exsecta	ASM365146v1	NPMM01011473.1	77482	0.0279081	86.7707
Formica exsecta	ASM365146v1	NPMM01011077.1	77339	0.0278566	86.7985
Formica exsecta	ASM365146v1	NPMM01014273.1	76403	0.0275195	86.826
Formica exsecta	ASM365146v1	NPMM01014395.1	76396	0.027517	86.8535
Formica exsecta	ASM365146v1	NPMM01014313.1	76343	0.0274979	86.881
Formica exsecta	ASM365146v1	NPMM01014351.1	75649	0.0272479	86.9083
Formica exsecta	ASM365146v1	NPMM01010665.1	75464	0.0271813	86.9355
Formica exsecta	ASM365146v1	NPMM01012200.1	75336	0.0271352	86.9626
Formica exsecta	ASM365146v1	NPMM01014213.1	75191	0.0270829	86.9897
Formica exsecta	ASM365146v1	NPMM01011068.1	75014	0.0270192	87.0167
Formica exsecta	ASM365146v1	NPMM01014132.1	74801	0.0269425	87.0437
Formica exsecta	ASM365146v1	NPMM01013801.1	74593	0.0268675	87.0705
Formica exsecta	ASM365146v1	NPMM01009206.1	74528	0.0268441	87.0974
Formica exsecta	ASM365146v1	NPMM01009989.1	74264	0.026749	87.1241
Formica exsecta	ASM365146v1	NPMM01014166.1	74244	0.0267418	87.1509
Formica exsecta	ASM365146v1	NPMM01014205.1	72983	0.0262876	87.1771
Formica exsecta	ASM365146v1	NPMM01014145.1	72688	0.0261814	87.2033
Formica exsecta	ASM365146v1	NPMM01014405.1	72613	0.0261544	87.2295
Formica exsecta	ASM365146v1	NPMM01014508.1	72555	0.0261335	87.2556
Formica exsecta	ASM365146v1	NPMM01013365.1	72401	0.026078	87.2817
Formica exsecta	ASM365146v1	NPMM01013422.1	72106	0.0259718	87.3077
Formica exsecta	ASM365146v1	NPMM01009540.1	71818	0.025868	87.3335
Formica exsecta	ASM365146v1	NPMM01009329.1	70551	0.0254117	87.3589
Formica exsecta	ASM365146v1	NPMM01014144.1	70471	0.0253828	87.3843
Formica exsecta	ASM365146v1	NPMM01013181.1	69956	0.0251973	87.4095
Formica exsecta	ASM365146v1	NPMM01013154.1	69882	0.0251707	87.4347
Formica exsecta	ASM365146v1	NPMM01014219.1	69827	0.0251509	87.4598
Formica exsecta	ASM365146v1	NPMM01009372.1	69747	0.0251221	87.485
Formica exsecta	ASM365146v1	NPMM01012528.1	69565	0.0250565	87.51
Formica exsecta	ASM365146v1	NPMM01012270.1	69560	0.0250547	87.5351
Formica exsecta	ASM365146v1	NPMM01013453.1	69013	0.0248577	87.5599
Formica exsecta	ASM365146v1	NPMM01014426.1	68787	0.0247763	87.5847
Formica exsecta	ASM365146v1	NPMM01014225.1	68759	0.0247662	87.6095
Formica exsecta	ASM365146v1	NPMM01014248.1	68060	0.0245144	87.634
Formica exsecta	ASM365146v1	NPMM01010077.1	67943	0.0244723	87.6585
Formica exsecta	ASM365146v1	NPMM01009766.1	67649	0.0243664	87.6828
Formica exsecta	ASM365146v1	NPMM01012141.1	66701	0.0240249	87.7069
Formica exsecta	ASM365146v1	NPMM01014174.1	66545	0.0239687	87.7308
Formica exsecta	ASM365146v1	NPMM01014419.1	66458	0.0239374	87.7548
Formica exsecta	ASM365146v1	NPMM01013738.1	65700	0.0236644	87.7784
Formica exsecta	ASM365146v1	NPMM01014458.1	65605	0.0236302	87.8021
Formica exsecta	ASM365146v1	NPMM01009159.1	65484	0.0235866	87.8256
Formica exsecta	ASM365146v1	NPMM01009629.1	65471	0.0235819	87.8492
Formica exsecta	ASM365146v1	NPMM01010833.1	65450	0.0235743	87.8728
Formica exsecta	ASM365146v1	NPMM01009343.1	64703	0.0233053	87.8961
Formica exsecta	ASM365146v1	NPMM01013383.1	64329	0.0231706	87.9193
Formica exsecta	ASM365146v1	NPMM01009108.1	64319	0.023167	87.9424
Formica exsecta	ASM365146v1	NPMM01014404.1	63925	0.023025	87.9655
Formica exsecta	ASM365146v1	NPMM01014126.1	63851	0.0229984	87.9885
Formica exsecta	ASM365146v1	NPMM01013354.1	61766	0.0222474	88.0107
Formica exsecta	ASM365146v1	NPMM01009401.1	61002	0.0219722	88.0327
Formica exsecta	ASM365146v1	NPMM01014301.1	60903	0.0219366	88.0546
Formica exsecta	ASM365146v1	NPMM01014283.1	60871	0.021925	88.0765
Formica exsecta	ASM365146v1	NPMM01009937.1	60780	0.0218923	88.0984
Formica exsecta	ASM365146v1	NPMM01014116.1	60754	0.0218829	88.1203
Formica exsecta	ASM365146v1	NPMM01014042.1	59913	0.02158	88.1419
Formica exsecta	ASM365146v1	NPMM01014481.1	59768	0.0215277	88.1634
Formica exsecta	ASM365146v1	NPMM01012940.1	59631	0.0214784	88.1849
Formica exsecta	ASM365146v1	NPMM01014367.1	59598	0.0214665	88.2064
Formica exsecta	ASM365146v1	NPMM01012377.1	59341	0.0213739	88.2277
Formica exsecta	ASM365146v1	NPMM01009611.1	59326	0.0213685	88.2491
Formica exsecta	ASM365146v1	NPMM01011394.1	59256	0.0213433	88.2705
Formica exsecta	ASM365146v1	NPMM01010247.1	59195	0.0213214	88.2918
Formica exsecta	ASM365146v1	NPMM01009744.1	59077	0.0212789	88.3131
Formica exsecta	ASM365146v1	NPMM01012616.1	59050	0.0212691	88.3343
Formica exsecta	ASM365146v1	NPMM01011706.1	58974	0.0212418	88.3556
Formica exsecta	ASM365146v1	NPMM01013997.1	58902	0.0212158	88.3768
Formica exsecta	ASM365146v1	NPMM01011995.1	58848	0.0211964	88.398
Formica exsecta	ASM365146v1	NPMM01011256.1	58810	0.0211827	88.4192
Formica exsecta	ASM365146v1	NPMM01010685.1	58768	0.0211676	88.4403
Formica exsecta	ASM365146v1	NPMM01012090.1	58239	0.020977	88.4613
Formica exsecta	ASM365146v1	NPMM01014491.1	58189	0.020959	88.4823
Formica exsecta	ASM365146v1	NPMM01014211.1	57949	0.0208726	88.5031
Formica exsecta	ASM365146v1	NPMM01011285.1	57934	0.0208672	88.524
Formica exsecta	ASM365146v1	NPMM01011185.1	57378	0.0206669	88.5447
Formica exsecta	ASM365146v1	NPMM01010009.1	57323	0.0206471	88.5653
Formica exsecta	ASM365146v1	NPMM01014489.1	57266	0.0206266	88.5859
Formica exsecta	ASM365146v1	NPMM01009808.1	57188	0.0205985	88.6065
Formica exsecta	ASM365146v1	NPMM01014285.1	57173	0.0205931	88.6271
Formica exsecta	ASM365146v1	NPMM01009740.1	57151	0.0205851	88.6477
Formica exsecta	ASM365146v1	NPMM01009189.1	57051	0.0205491	88.6683
Formica exsecta	ASM365146v1	NPMM01009196.1	56986	0.0205257	88.6888
Formica exsecta	ASM365146v1	NPMM01009789.1	56891	0.0204915	88.7093
Formica exsecta	ASM365146v1	NPMM01014149.1	56726	0.0204321	88.7297
Formica exsecta	ASM365146v1	NPMM01012009.1	56534	0.0203629	88.7501
Formica exsecta	ASM365146v1	NPMM01009143.1	56519	0.0203575	88.7704
Formica exsecta	ASM365146v1	NPMM01014230.1	56513	0.0203553	88.7908
Formica exsecta	ASM365146v1	NPMM01014302.1	56469	0.0203395	88.8111
Formica exsecta	ASM365146v1	NPMM01012825.1	56411	0.0203186	88.8315
Formica exsecta	ASM365146v1	NPMM01010892.1	55477	0.0199822	88.8514
Formica exsecta	ASM365146v1	NPMM01009415.1	55443	0.0199699	88.8714
Formica exsecta	ASM365146v1	NPMM01010494.1	55268	0.0199069	88.8913
Formica exsecta	ASM365146v1	NPMM01012080.1	55261	0.0199044	88.9112
Formica exsecta	ASM365146v1	NPMM01014439.1	55058	0.0198313	88.9311
Formica exsecta	ASM365146v1	NPMM01009151.1	55054	0.0198298	88.9509
Formica exsecta	ASM365146v1	NPMM01011502.1	54977	0.0198021	88.9707
Formica exsecta	ASM365146v1	NPMM01009274.1	54960	0.019796	88.9905
Formica exsecta	ASM365146v1	NPMM01010988.1	54899	0.019774	89.0103
Formica exsecta	ASM365146v1	NPMM01009288.1	54777	0.01973	89.03
Formica exsecta	ASM365146v1	NPMM01011999.1	54587	0.0196616	89.0496
Formica exsecta	ASM365146v1	NPMM01014494.1	54567	0.0196544	89.0693
Formica exsecta	ASM365146v1	NPMM01013082.1	54135	0.0194988	89.0888
Formica exsecta	ASM365146v1	NPMM01014220.1	54108	0.0194891	89.1083
Formica exsecta	ASM365146v1	NPMM01011176.1	53934	0.0194264	89.1277
Formica exsecta	ASM365146v1	NPMM01013192.1	53808	0.019381	89.1471
Formica exsecta	ASM365146v1	NPMM01009201.1	53668	0.0193306	89.1664
Formica exsecta	ASM365146v1	NPMM01009277.1	53539	0.0192841	89.1857
Formica exsecta	ASM365146v1	NPMM01012571.1	53477	0.0192618	89.205
Formica exsecta	ASM365146v1	NPMM01013824.1	53379	0.0192265	89.2242
Formica exsecta	ASM365146v1	NPMM01009351.1	53331	0.0192092	89.2434
Formica exsecta	ASM365146v1	NPMM01009262.1	53290	0.0191944	89.2626
Formica exsecta	ASM365146v1	NPMM01014137.1	53095	0.0191242	89.2817
Formica exsecta	ASM365146v1	NPMM01010523.1	53005	0.0190918	89.3008
Formica exsecta	ASM365146v1	NPMM01012300.1	52986	0.0190849	89.3199
Formica exsecta	ASM365146v1	NPMM01014359.1	52960	0.0190756	89.339
Formica exsecta	ASM365146v1	NPMM01014171.1	52892	0.0190511	89.358
Formica exsecta	ASM365146v1	NPMM01014414.1	52778	0.01901	89.377
Formica exsecta	ASM365146v1	NPMM01009263.1	52770	0.0190071	89.396
Formica exsecta	ASM365146v1	NPMM01009370.1	52295	0.0188361	89.4149
Formica exsecta	ASM365146v1	NPMM01013890.1	52016	0.0187356	89.4336
Formica exsecta	ASM365146v1	NPMM01014323.1	51697	0.0186207	89.4522
Formica exsecta	ASM365146v1	NPMM01009304.1	51541	0.0185645	89.4708
Formica exsecta	ASM365146v1	NPMM01013781.1	51403	0.0185148	89.4893
Formica exsecta	ASM365146v1	NPMM01013253.1	51119	0.0184125	89.5077
Formica exsecta	ASM365146v1	NPMM01009700.1	51063	0.0183923	89.5261
Formica exsecta	ASM365146v1	NPMM01010724.1	50880	0.0183264	89.5444
Formica exsecta	ASM365146v1	NPMM01014442.1	50845	0.0183138	89.5628
Formica exsecta	ASM365146v1	NPMM01010440.1	50556	0.0182097	89.581
Formica exsecta	ASM365146v1	NPMM01011723.1	50377	0.0181452	89.5991
Formica exsecta	ASM365146v1	NPMM01009865.1	50233	0.0180933	89.6172
Formica exsecta	ASM365146v1	NPMM01009322.1	49966	0.0179972	89.6352
Formica exsecta	ASM365146v1	NPMM01014420.1	49845	0.0179536	89.6532
Formica exsecta	ASM365146v1	NPMM01009452.1	49611	0.0178693	89.671
Formica exsecta	ASM365146v1	NPMM01009369.1	49599	0.017865	89.6889
Formica exsecta	ASM365146v1	NPMM01009099.1	49387	0.0177886	89.7067
Formica exsecta	ASM365146v1	NPMM01009306.1	49110	0.0176889	89.7244
Formica exsecta	ASM365146v1	NPMM01012151.1	48467	0.0174573	89.7418
Formica exsecta	ASM365146v1	NPMM01014457.1	48319	0.0174039	89.7592
Formica exsecta	ASM365146v1	NPMM01014053.1	48031	0.0173002	89.7765
Formica exsecta	ASM365146v1	NPMM01014299.1	47956	0.0172732	89.7938
Formica exsecta	ASM365146v1	NPMM01009113.1	47776	0.0172084	89.811
Formica exsecta	ASM365146v1	NPMM01009155.1	47675	0.017172	89.8282
Formica exsecta	ASM365146v1	NPMM01014142.1	47475	0.0170999	89.8453
Formica exsecta	ASM365146v1	NPMM01014105.1	47303	0.017038	89.8623
Formica exsecta	ASM365146v1	NPMM01013597.1	47184	0.0169951	89.8793
Formica exsecta	ASM365146v1	NPMM01014170.1	47176	0.0169923	89.8963
Formica exsecta	ASM365146v1	NPMM01009296.1	47112	0.0169692	89.9133
Formica exsecta	ASM365146v1	NPMM01013868.1	47009	0.0169321	89.9302
Formica exsecta	ASM365146v1	NPMM01009191.1	46598	0.0167841	89.947
Formica exsecta	ASM365146v1	NPMM01014296.1	46518	0.0167552	89.9638
Formica exsecta	ASM365146v1	NPMM01009864.1	46478	0.0167408	89.9805
Formica exsecta	ASM365146v1	NPMM01014448.1	46447	0.0167297	89.9972
Formica exsecta	ASM365146v1	NPMM01012069.1	46414	0.0167178	90.0139
Formica exsecta	ASM365146v1	NPMM01014139.1	46024	0.0165773	90.0305
Formica exsecta	ASM365146v1	NPMM01014221.1	46021	0.0165762	90.0471
Formica exsecta	ASM365146v1	NPMM01014353.1	45956	0.0165528	90.0637
Formica exsecta	ASM365146v1	NPMM01014198.1	45942	0.0165478	90.0802
Formica exsecta	ASM365146v1	NPMM01014265.1	45661	0.0164466	90.0966
Formica exsecta	ASM365146v1	NPMM01014327.1	45490	0.016385	90.113
Formica exsecta	ASM365146v1	NPMM01009212.1	45433	0.0163644	90.1294
Formica exsecta	ASM365146v1	NPMM01014180.1	45397	0.0163515	90.1457
Formica exsecta	ASM365146v1	NPMM01009268.1	45341	0.0163313	90.1621
Formica exsecta	ASM365146v1	NPMM01009183.1	45317	0.0163227	90.1784
Formica exsecta	ASM365146v1	NPMM01013243.1	45271	0.0163061	90.1947
Formica exsecta	ASM365146v1	NPMM01011404.1	45059	0.0162297	90.2109
Formica exsecta	ASM365146v1	NPMM01010007.1	44466	0.0160161	90.227
Formica exsecta	ASM365146v1	NPMM01014477.1	44296	0.0159549	90.2429
Formica exsecta	ASM365146v1	NPMM01010601.1	44063	0.015871	90.2588
Formica exsecta	ASM365146v1	NPMM01009735.1	43975	0.0158393	90.2746
Formica exsecta	ASM365146v1	NPMM01014400.1	43966	0.015836	90.2905
Formica exsecta	ASM365146v1	NPMM01009924.1	43502	0.0156689	90.3061
Formica exsecta	ASM365146v1	NPMM01012918.1	43319	0.015603	90.3217
Formica exsecta	ASM365146v1	NPMM01012814.1	43195	0.0155583	90.3373
Formica exsecta	ASM365146v1	NPMM01012517.1	43173	0.0155504	90.3528
Formica exsecta	ASM365146v1	NPMM01013412.1	43104	0.0155256	90.3684
Formica exsecta	ASM365146v1	NPMM01009290.1	43099	0.0155238	90.3839
Formica exsecta	ASM365146v1	NPMM01010216.1	43033	0.0155	90.3994
Formica exsecta	ASM365146v1	NPMM01010137.1	42769	0.0154049	90.4148
Formica exsecta	ASM365146v1	NPMM01009264.1	42159	0.0151852	90.43
Formica exsecta	ASM365146v1	NPMM01011978.1	41951	0.0151103	90.4451
Formica exsecta	ASM365146v1	NPMM01009276.1	41827	0.0150656	90.4601
Formica exsecta	ASM365146v1	NPMM01009278.1	41683	0.0150137	90.4752
Formica exsecta	ASM365146v1	NPMM01009436.1	41650	0.0150019	90.4902
Formica exsecta	ASM365146v1	NPMM01009130.1	41521	0.0149554	90.5051
Formica exsecta	ASM365146v1	NPMM01009285.1	41513	0.0149525	90.5201
Formica exsecta	ASM365146v1	NPMM01010978.1	41345	0.014892	90.535
Formica exsecta	ASM365146v1	NPMM01009187.1	41198	0.014839	90.5498
Formica exsecta	ASM365146v1	NPMM01009408.1	41128	0.0148138	90.5646
Formica exsecta	ASM365146v1	NPMM01014162.1	41017	0.0147739	90.5794
Formica exsecta	ASM365146v1	NPMM01009487.1	40993	0.0147652	90.5942
Formica exsecta	ASM365146v1	NPMM01009741.1	40909	0.014735	90.6089
Formica exsecta	ASM365146v1	NPMM01014310.1	40626	0.014633	90.6235
Formica exsecta	ASM365146v1	NPMM01011901.1	40415	0.014557	90.6381
Formica exsecta	ASM365146v1	NPMM01013104.1	40332	0.0145271	90.6526
Formica exsecta	ASM365146v1	NPMM01013650.1	40147	0.0144605	90.6671
Formica exsecta	ASM365146v1	NPMM01010716.1	40095	0.0144418	90.6815
Formica exsecta	ASM365146v1	NPMM01009388.1	39755	0.0143193	90.6958
Formica exsecta	ASM365146v1	NPMM01012199.1	39661	0.0142854	90.7101
Formica exsecta	ASM365146v1	NPMM01009409.1	39659	0.0142847	90.7244
Formica exsecta	ASM365146v1	NPMM01009400.1	39594	0.0142613	90.7387
Formica exsecta	ASM365146v1	NPMM01009128.1	39468	0.0142159	90.7529
Formica exsecta	ASM365146v1	NPMM01014462.1	39368	0.0141799	90.7671
Formica exsecta	ASM365146v1	NPMM01014133.1	39152	0.0141021	90.7812
Formica exsecta	ASM365146v1	NPMM01009430.1	39075	0.0140744	90.7952
Formica exsecta	ASM365146v1	NPMM01014252.1	38997	0.0140463	90.8093
Formica exsecta	ASM365146v1	NPMM01009617.1	38898	0.0140106	90.8233
Formica exsecta	ASM365146v1	NPMM01014331.1	38825	0.0139843	90.8373
Formica exsecta	ASM365146v1	NPMM01009708.1	38783	0.0139692	90.8512
Formica exsecta	ASM365146v1	NPMM01014413.1	38747	0.0139562	90.8652
Formica exsecta	ASM365146v1	NPMM01009499.1	38527	0.013877	90.8791
Formica exsecta	ASM365146v1	NPMM01010694.1	38247	0.0137761	90.8929
Formica exsecta	ASM365146v1	NPMM01013682.1	37984	0.0136814	90.9065
Formica exsecta	ASM365146v1	NPMM01014346.1	37882	0.0136447	90.9202
Formica exsecta	ASM365146v1	NPMM01014394.1	37852	0.0136339	90.9338
Formica exsecta	ASM365146v1	NPMM01014372.1	37734	0.0135914	90.9474
Formica exsecta	ASM365146v1	NPMM01014504.1	37721	0.0135867	90.961
Formica exsecta	ASM365146v1	NPMM01012676.1	37708	0.013582	90.9746
Formica exsecta	ASM365146v1	NPMM01014152.1	37544	0.0135229	90.9881
Formica exsecta	ASM365146v1	NPMM01009607.1	37510	0.0135107	91.0016
Formica exsecta	ASM365146v1	NPMM01009301.1	37412	0.0134754	91.0151
Formica exsecta	ASM365146v1	NPMM01010486.1	37314	0.0134401	91.0285
Formica exsecta	ASM365146v1	NPMM01011295.1	37296	0.0134336	91.042
Formica exsecta	ASM365146v1	NPMM01011233.1	37170	0.0133882	91.0553
Formica exsecta	ASM365146v1	NPMM01013404.1	37120	0.0133702	91.0687
Formica exsecta	ASM365146v1	NPMM01010939.1	36960	0.0133126	91.082
Formica exsecta	ASM365146v1	NPMM01009919.1	36899	0.0132906	91.0953
Formica exsecta	ASM365146v1	NPMM01010098.1	36623	0.0131912	91.1085
Formica exsecta	ASM365146v1	NPMM01014227.1	36594	0.0131807	91.1217
Formica exsecta	ASM365146v1	NPMM01013912.1	36374	0.0131015	91.1348
Formica exsecta	ASM365146v1	NPMM01009282.1	36364	0.0130979	91.1479
Formica exsecta	ASM365146v1	NPMM01013144.1	36222	0.0130467	91.1609
Formica exsecta	ASM365146v1	NPMM01009555.1	36187	0.0130341	91.174
Formica exsecta	ASM365146v1	NPMM01014267.1	36060	0.0129884	91.187
Formica exsecta	ASM365146v1	NPMM01012584.1	36057	0.0129873	91.1999
Formica exsecta	ASM365146v1	NPMM01012356.1	36044	0.0129826	91.2129
Formica exsecta	ASM365146v1	NPMM01009348.1	35791	0.0128915	91.2258
Formica exsecta	ASM365146v1	NPMM01014281.1	35743	0.0128742	91.2387
Formica exsecta	ASM365146v1	NPMM01009592.1	35683	0.0128526	91.2515
Formica exsecta	ASM365146v1	NPMM01014383.1	35548	0.012804	91.2643
Formica exsecta	ASM365146v1	NPMM01009529.1	35413	0.0127554	91.2771
Formica exsecta	ASM365146v1	NPMM01009601.1	35378	0.0127427	91.2898
Formica exsecta	ASM365146v1	NPMM01011818.1	35284	0.0127089	91.3026
Formica exsecta	ASM365146v1	NPMM01011959.1	35200	0.0126786	91.3152
Formica exsecta	ASM365146v1	NPMM01012279.1	34975	0.0125976	91.3278
Formica exsecta	ASM365146v1	NPMM01009178.1	34813	0.0125392	91.3404
Formica exsecta	ASM365146v1	NPMM01011127.1	34697	0.0124975	91.3529
Formica exsecta	ASM365146v1	NPMM01014282.1	34533	0.0124384	91.3653
Formica exsecta	ASM365146v1	NPMM01010226.1	34491	0.0124233	91.3777
Formica exsecta	ASM365146v1	NPMM01009636.1	34451	0.0124089	91.3901
Formica exsecta	ASM365146v1	NPMM01009209.1	34377	0.0123822	91.4025
Formica exsecta	ASM365146v1	NPMM01011568.1	34309	0.0123577	91.4149
Formica exsecta	ASM365146v1	NPMM01009559.1	34281	0.0123476	91.4272
Formica exsecta	ASM365146v1	NPMM01009216.1	34267	0.0123426	91.4396
Formica exsecta	ASM365146v1	NPMM01009353.1	34141	0.0122972	91.4519
Formica exsecta	ASM365146v1	NPMM01009661.1	34085	0.012277	91.4641
Formica exsecta	ASM365146v1	NPMM01013617.1	34080	0.0122752	91.4764
Formica exsecta	ASM365146v1	NPMM01010655.1	34057	0.0122669	91.4887
Formica exsecta	ASM365146v1	NPMM01013303.1	34005	0.0122482	91.5009
Formica exsecta	ASM365146v1	NPMM01012458.1	34000	0.0122464	91.5132
Formica exsecta	ASM365146v1	NPMM01009665.1	33928	0.0122205	91.5254
Formica exsecta	ASM365146v1	NPMM01009752.1	33734	0.0121506	91.5376
Formica exsecta	ASM365146v1	NPMM01013054.1	33672	0.0121283	91.5497
Formica exsecta	ASM365146v1	NPMM01014151.1	33624	0.012111	91.5618
Formica exsecta	ASM365146v1	NPMM01009257.1	33451	0.0120487	91.5738
Formica exsecta	ASM365146v1	NPMM01009432.1	33402	0.012031	91.5859
Formica exsecta	ASM365146v1	NPMM01014496.1	32850	0.0118322	91.5977
Formica exsecta	ASM365146v1	NPMM01014337.1	32800	0.0118142	91.6095
Formica exsecta	ASM365146v1	NPMM01011616.1	32729	0.0117886	91.6213
Formica exsecta	ASM365146v1	NPMM01009616.1	32683	0.011772	91.6331
Formica exsecta	ASM365146v1	NPMM01009732.1	32677	0.0117699	91.6448
Formica exsecta	ASM365146v1	NPMM01009279.1	32636	0.0117551	91.6566
Formica exsecta	ASM365146v1	NPMM01014322.1	32361	0.0116561	91.6683
Formica exsecta	ASM365146v1	NPMM01009934.1	32319	0.0116409	91.6799
Formica exsecta	ASM365146v1	NPMM01013704.1	32002	0.0115268	91.6914
Formica exsecta	ASM365146v1	NPMM01014189.1	31921	0.0114976	91.7029
Formica exsecta	ASM365146v1	NPMM01010650.1	31919	0.0114969	91.7144
Formica exsecta	ASM365146v1	NPMM01010334.1	31910	0.0114936	91.7259
Formica exsecta	ASM365146v1	NPMM01012265.1	31889	0.0114861	91.7374
Formica exsecta	ASM365146v1	NPMM01011861.1	31855	0.0114738	91.7489
Formica exsecta	ASM365146v1	NPMM01010275.1	31814	0.011459	91.7603
Formica exsecta	ASM365146v1	NPMM01014143.1	31727	0.0114277	91.7718
Formica exsecta	ASM365146v1	NPMM01013661.1	31526	0.0113553	91.7831
Formica exsecta	ASM365146v1	NPMM01009102.1	31511	0.0113499	91.7945
Formica exsecta	ASM365146v1	NPMM01009950.1	31214	0.0112429	91.8057
Formica exsecta	ASM365146v1	NPMM01012171.1	31194	0.0112357	91.8169
Formica exsecta	ASM365146v1	NPMM01009834.1	31162	0.0112242	91.8282
Formica exsecta	ASM365146v1	NPMM01009835.1	31134	0.0112141	91.8394
Formica exsecta	ASM365146v1	NPMM01009444.1	30988	0.0111615	91.8505
Formica exsecta	ASM365146v1	NPMM01014150.1	30962	0.0111522	91.8617
Formica exsecta	ASM365146v1	NPMM01014399.1	30936	0.0111428	91.8728
Formica exsecta	ASM365146v1	NPMM01010912.1	30889	0.0111259	91.884
Formica exsecta	ASM365146v1	NPMM01009342.1	30826	0.0111032	91.8951
Formica exsecta	ASM365146v1	NPMM01009504.1	30499	0.0109854	91.9061
Formica exsecta	ASM365146v1	NPMM01010449.1	30392	0.0109468	91.917
Formica exsecta	ASM365146v1	NPMM01010760.1	30235	0.0108903	91.9279
Formica exsecta	ASM365146v1	NPMM01010084.1	30072	0.0108316	91.9387
Formica exsecta	ASM365146v1	NPMM01010819.1	30054	0.0108251	91.9495
Formica exsecta	ASM365146v1	NPMM01009536.1	29971	0.0107952	91.9603
Formica exsecta	ASM365146v1	NPMM01014339.1	29899	0.0107693	91.9711
Formica exsecta	ASM365146v1	NPMM01013778.1	29895	0.0107678	91.9819
Formica exsecta	ASM365146v1	NPMM01009106.1	29802	0.0107343	91.9926
Formica exsecta	ASM365146v1	NPMM01009446.1	29679	0.01069	92.0033
Formica exsecta	ASM365146v1	NPMM01009315.1	29640	0.010676	92.014
Formica exsecta	ASM365146v1	NPMM01009537.1	29503	0.0106266	92.0246
Formica exsecta	ASM365146v1	NPMM01014228.1	29475	0.0106166	92.0352
Formica exsecta	ASM365146v1	NPMM01014154.1	29462	0.0106119	92.0458
Formica exsecta	ASM365146v1	NPMM01010150.1	29427	0.0105993	92.0564
Formica exsecta	ASM365146v1	NPMM01010195.1	29233	0.0105294	92.067
Formica exsecta	ASM365146v1	NPMM01013516.1	29146	0.0104981	92.0775
Formica exsecta	ASM365146v1	NPMM01009552.1	29043	0.010461	92.0879
Formica exsecta	ASM365146v1	NPMM01009169.1	28823	0.0103817	92.0983
Formica exsecta	ASM365146v1	NPMM01014160.1	28705	0.0103392	92.1086
Formica exsecta	ASM365146v1	NPMM01010483.1	28590	0.0102978	92.1189
Formica exsecta	ASM365146v1	NPMM01014366.1	28523	0.0102737	92.1292
Formica exsecta	ASM365146v1	NPMM01010957.1	28503	0.0102665	92.1395
Formica exsecta	ASM365146v1	NPMM01013233.1	28413	0.010234	92.1497
Formica exsecta	ASM365146v1	NPMM01009653.1	28264	0.0101804	92.1599
Formica exsecta	ASM365146v1	NPMM01009435.1	28246	0.0101739	92.1701
Formica exsecta	ASM365146v1	NPMM01010087.1	27963	0.010072	92.1801
Formica exsecta	ASM365146v1	NPMM01010611.1	27879	0.0100417	92.1902
Formica exsecta	ASM365146v1	NPMM01014164.1	27738	0.00999091	92.2002
Formica exsecta	ASM365146v1	NPMM01009273.1	27708	0.0099801	92.2102
Formica exsecta	ASM365146v1	NPMM01009534.1	27594	0.00993904	92.2201
Formica exsecta	ASM365146v1	NPMM01009195.1	27528	0.00991527	92.23
Formica exsecta	ASM365146v1	NPMM01013557.1	27515	0.00991059	92.2399
Formica exsecta	ASM365146v1	NPMM01012959.1	27466	0.00989294	92.2498
Formica exsecta	ASM365146v1	NPMM01010251.1	27451	0.00988753	92.2597
Formica exsecta	ASM365146v1	NPMM01010617.1	27332	0.00984467	92.2695
Formica exsecta	ASM365146v1	NPMM01011076.1	27314	0.00983819	92.2794
Formica exsecta	ASM365146v1	NPMM01012547.1	27312	0.00983747	92.2892
Formica exsecta	ASM365146v1	NPMM01010089.1	27257	0.00981766	92.299
Formica exsecta	ASM365146v1	NPMM01013956.1	27173	0.0097874	92.3088
Formica exsecta	ASM365146v1	NPMM01009221.1	27092	0.00975823	92.3186
Formica exsecta	ASM365146v1	NPMM01014516.1	27038	0.00973878	92.3283
Formica exsecta	ASM365146v1	NPMM01009856.1	26900	0.00968907	92.338
Formica exsecta	ASM365146v1	NPMM01009545.1	26870	0.00967826	92.3477
Formica exsecta	ASM365146v1	NPMM01014099.1	26842	0.00966818	92.3574
Formica exsecta	ASM365146v1	NPMM01009331.1	26746	0.0096336	92.367
Formica exsecta	ASM365146v1	NPMM01014374.1	26697	0.00961595	92.3766
Formica exsecta	ASM365146v1	NPMM01014429.1	26645	0.00959722	92.3862
Formica exsecta	ASM365146v1	NPMM01014505.1	26599	0.00958065	92.3958
Formica exsecta	ASM365146v1	NPMM01010612.1	26583	0.00957489	92.4054
Formica exsecta	ASM365146v1	NPMM01009727.1	26559	0.00956625	92.4149
Formica exsecta	ASM365146v1	NPMM01014375.1	26543	0.00956048	92.4245
Formica exsecta	ASM365146v1	NPMM01014253.1	26427	0.0095187	92.434
Formica exsecta	ASM365146v1	NPMM01012637.1	26334	0.0094852	92.4435
Formica exsecta	ASM365146v1	NPMM01014335.1	26158	0.00942181	92.4529
Formica exsecta	ASM365146v1	NPMM01009330.1	26146	0.00941749	92.4623
Formica exsecta	ASM365146v1	NPMM01009631.1	26091	0.00939768	92.4717
Formica exsecta	ASM365146v1	NPMM01009407.1	26027	0.00937463	92.4811
Formica exsecta	ASM365146v1	NPMM01009352.1	25819	0.00929971	92.4904
Formica exsecta	ASM365146v1	NPMM01009650.1	25817	0.00929899	92.4997
Formica exsecta	ASM365146v1	NPMM01011859.1	25802	0.00929358	92.509
Formica exsecta	ASM365146v1	NPMM01009323.1	25799	0.0092925	92.5183
Formica exsecta	ASM365146v1	NPMM01010051.1	25797	0.00929178	92.5276
Formica exsecta	ASM365146v1	NPMM01009854.1	25708	0.00925973	92.5368
Formica exsecta	ASM365146v1	NPMM01014218.1	25658	0.00924172	92.5461
Formica exsecta	ASM365146v1	NPMM01010048.1	25623	0.00922911	92.5553
Formica exsecta	ASM365146v1	NPMM01012385.1	25585	0.00921542	92.5645
Formica exsecta	ASM365146v1	NPMM01010553.1	25528	0.00919489	92.5737
Formica exsecta	ASM365146v1	NPMM01014108.1	25445	0.009165	92.5829
Formica exsecta	ASM365146v1	NPMM01009321.1	25374	0.00913942	92.592
Formica exsecta	ASM365146v1	NPMM01009491.1	25294	0.00911061	92.6011
Formica exsecta	ASM365146v1	NPMM01014204.1	25241	0.00909152	92.6102
Formica exsecta	ASM365146v1	NPMM01014130.1	25239	0.0090908	92.6193
Formica exsecta	ASM365146v1	NPMM01014241.1	25231	0.00908792	92.6284
Formica exsecta	ASM365146v1	NPMM01009874.1	25139	0.00905478	92.6375
Formica exsecta	ASM365146v1	NPMM01014175.1	25123	0.00904902	92.6465
Formica exsecta	ASM365146v1	NPMM01012242.1	24989	0.00900075	92.6555
Formica exsecta	ASM365146v1	NPMM01014499.1	24983	0.00899859	92.6645
Formica exsecta	ASM365146v1	NPMM01014260.1	24950	0.0089867	92.6735
Formica exsecta	ASM365146v1	NPMM01014206.1	24943	0.00898418	92.6825
Formica exsecta	ASM365146v1	NPMM01009145.1	24868	0.00895717	92.6914
Formica exsecta	ASM365146v1	NPMM01012314.1	24851	0.00895104	92.7004
Formica exsecta	ASM365146v1	NPMM01009639.1	24824	0.00894132	92.7093
Formica exsecta	ASM365146v1	NPMM01009500.1	24725	0.00890566	92.7182
Formica exsecta	ASM365146v1	NPMM01014441.1	24692	0.00889377	92.7271
Formica exsecta	ASM365146v1	NPMM01013202.1	24674	0.00888729	92.736
Formica exsecta	ASM365146v1	NPMM01010584.1	24533	0.0088365	92.7449
Formica exsecta	ASM365146v1	NPMM01014263.1	24493	0.0088221	92.7537
Formica exsecta	ASM365146v1	NPMM01014288.1	24479	0.00881705	92.7625
Formica exsecta	ASM365146v1	NPMM01010984.1	24276	0.00874394	92.7712
Formica exsecta	ASM365146v1	NPMM01010350.1	24242	0.00873169	92.78
Formica exsecta	ASM365146v1	NPMM01013461.1	24237	0.00872989	92.7887
Formica exsecta	ASM365146v1	NPMM01010379.1	24230	0.00872737	92.7974
Formica exsecta	ASM365146v1	NPMM01013222.1	24171	0.00870612	92.8061
Formica exsecta	ASM365146v1	NPMM01010200.1	24072	0.00867046	92.8148
Formica exsecta	ASM365146v1	NPMM01013063.1	24069	0.00866938	92.8235
Formica exsecta	ASM365146v1	NPMM01014311.1	24004	0.00864596	92.8321
Formica exsecta	ASM365146v1	NPMM01009938.1	23933	0.00862039	92.8407
Formica exsecta	ASM365146v1	NPMM01009794.1	23906	0.00861067	92.8493
Formica exsecta	ASM365146v1	NPMM01009830.1	23857	0.00859302	92.8579
Formica exsecta	ASM365146v1	NPMM01011753.1	23816	0.00857825	92.8665
Formica exsecta	ASM365146v1	NPMM01009363.1	23766	0.00856024	92.8751
Formica exsecta	ASM365146v1	NPMM01010347.1	23764	0.00855952	92.8836
Formica exsecta	ASM365146v1	NPMM01014465.1	23752	0.0085552	92.8922
Formica exsecta	ASM365146v1	NPMM01011611.1	23561	0.0084864	92.9007
Formica exsecta	ASM365146v1	NPMM01012271.1	23454	0.00844786	92.9091
Formica exsecta	ASM365146v1	NPMM01009492.1	23437	0.00844174	92.9176
Formica exsecta	ASM365146v1	NPMM01010425.1	23403	0.00842949	92.926
Formica exsecta	ASM365146v1	NPMM01009134.1	23375	0.00841941	92.9344
Formica exsecta	ASM365146v1	NPMM01014157.1	23258	0.00837726	92.9428
Formica exsecta	ASM365146v1	NPMM01011275.1	23256	0.00837654	92.9512
Formica exsecta	ASM365146v1	NPMM01009625.1	23210	0.00835997	92.9595
Formica exsecta	ASM365146v1	NPMM01009367.1	23199	0.00835601	92.9679
Formica exsecta	ASM365146v1	NPMM01009117.1	23149	0.008338	92.9762
Formica exsecta	ASM365146v1	NPMM01009205.1	23080	0.00831315	92.9845
Formica exsecta	ASM365146v1	NPMM01014297.1	23001	0.0082847	92.9928
Formica exsecta	ASM365146v1	NPMM01010733.1	23000	0.00828434	93.0011
Formica exsecta	ASM365146v1	NPMM01014195.1	22803	0.00821338	93.0093
Formica exsecta	ASM365146v1	NPMM01011968.1	22767	0.00820041	93.0175
Formica exsecta	ASM365146v1	NPMM01014449.1	22740	0.00819069	93.0257
Formica exsecta	ASM365146v1	NPMM01014461.1	22717	0.0081824	93.0339
Formica exsecta	ASM365146v1	NPMM01012430.1	22711	0.00818024	93.0421
Formica exsecta	ASM365146v1	NPMM01011154.1	22710	0.00817988	93.0503
Formica exsecta	ASM365146v1	NPMM01014343.1	22665	0.00816367	93.0584
Formica exsecta	ASM365146v1	NPMM01009255.1	22576	0.00813162	93.0666
Formica exsecta	ASM365146v1	NPMM01013212.1	22433	0.00808011	93.0746
Formica exsecta	ASM365146v1	NPMM01011277.1	22367	0.00805634	93.0827
Formica exsecta	ASM365146v1	NPMM01009986.1	22311	0.00803617	93.0907
Formica exsecta	ASM365146v1	NPMM01010861.1	22184	0.00799042	93.0987
Formica exsecta	ASM365146v1	NPMM01011871.1	21988	0.00791982	93.1066
Formica exsecta	ASM365146v1	NPMM01009673.1	21896	0.00788669	93.1145
Formica exsecta	ASM365146v1	NPMM01010107.1	21872	0.00787804	93.1224
Formica exsecta	ASM365146v1	NPMM01011453.1	21757	0.00783662	93.1302
Formica exsecta	ASM365146v1	NPMM01012447.1	21611	0.00778403	93.138
Formica exsecta	ASM365146v1	NPMM01011732.1	21601	0.00778043	93.1458
Formica exsecta	ASM365146v1	NPMM01012198.1	21526	0.00775342	93.1536
Formica exsecta	ASM365146v1	NPMM01011067.1	21500	0.00774405	93.1613
Formica exsecta	ASM365146v1	NPMM01012556.1	21485	0.00773865	93.169
Formica exsecta	ASM365146v1	NPMM01010050.1	21471	0.00773361	93.1768
Formica exsecta	ASM365146v1	NPMM01010748.1	21471	0.00773361	93.1845
Formica exsecta	ASM365146v1	NPMM01011808.1	21449	0.00772568	93.1922
Formica exsecta	ASM365146v1	NPMM01009533.1	21352	0.00769074	93.1999
Formica exsecta	ASM365146v1	NPMM01009751.1	21325	0.00768102	93.2076
Formica exsecta	ASM365146v1	NPMM01012037.1	21137	0.0076133	93.2152
Formica exsecta	ASM365146v1	NPMM01009165.1	21010	0.00756756	93.2228
Formica exsecta	ASM365146v1	NPMM01009126.1	20998	0.00756324	93.2303
Formica exsecta	ASM365146v1	NPMM01011892.1	20990	0.00756036	93.2379
Formica exsecta	ASM365146v1	NPMM01009667.1	20977	0.00755567	93.2455
Formica exsecta	ASM365146v1	NPMM01009204.1	20942	0.00754307	93.253
Formica exsecta	ASM365146v1	NPMM01009354.1	20907	0.00753046	93.2605
Formica exsecta	ASM365146v1	NPMM01011191.1	20902	0.00752866	93.2681
Formica exsecta	ASM365146v1	NPMM01011986.1	20895	0.00752614	93.2756
Formica exsecta	ASM365146v1	NPMM01010086.1	20876	0.00751929	93.2831
Formica exsecta	ASM365146v1	NPMM01009389.1	20868	0.00751641	93.2906
Formica exsecta	ASM365146v1	NPMM01011364.1	20868	0.00751641	93.2981
Formica exsecta	ASM365146v1	NPMM01009566.1	20861	0.00751389	93.3057
Formica exsecta	ASM365146v1	NPMM01009523.1	20845	0.00750813	93.3132
Formica exsecta	ASM365146v1	NPMM01009980.1	20802	0.00749264	93.3207
Formica exsecta	ASM365146v1	NPMM01011534.1	20792	0.00748904	93.3281
Formica exsecta	ASM365146v1	NPMM01014520.1	20780	0.00748472	93.3356
Formica exsecta	ASM365146v1	NPMM01010221.1	20740	0.00747031	93.3431
Formica exsecta	ASM365146v1	NPMM01012778.1	20738	0.00746959	93.3506
Formica exsecta	ASM365146v1	NPMM01014379.1	20712	0.00746022	93.358
Formica exsecta	ASM365146v1	NPMM01009115.1	20703	0.00745698	93.3655
Formica exsecta	ASM365146v1	NPMM01012852.1	20695	0.0074541	93.3729
Formica exsecta	ASM365146v1	NPMM01013180.1	20692	0.00745302	93.3804
Formica exsecta	ASM365146v1	NPMM01010122.1	20687	0.00745122	93.3878
Formica exsecta	ASM365146v1	NPMM01014464.1	20673	0.00744618	93.3953
Formica exsecta	ASM365146v1	NPMM01014243.1	20667	0.00744402	93.4027
Formica exsecta	ASM365146v1	NPMM01009515.1	20660	0.00744149	93.4102
Formica exsecta	ASM365146v1	NPMM01013948.1	20586	0.00741484	93.4176
Formica exsecta	ASM365146v1	NPMM01010113.1	20560	0.00740548	93.425
Formica exsecta	ASM365146v1	NPMM01010572.1	20521	0.00739143	93.4324
Formica exsecta	ASM365146v1	NPMM01009190.1	20495	0.00738206	93.4398
Formica exsecta	ASM365146v1	NPMM01009791.1	20446	0.00736441	93.4471
Formica exsecta	ASM365146v1	NPMM01010462.1	20435	0.00736045	93.4545
Formica exsecta	ASM365146v1	NPMM01013092.1	20435	0.00736045	93.4619
Formica exsecta	ASM365146v1	NPMM01009133.1	20406	0.00735001	93.4692
Formica exsecta	ASM365146v1	NPMM01009375.1	20406	0.00735001	93.4766
Formica exsecta	ASM365146v1	NPMM01010964.1	20384	0.00734208	93.4839
Formica exsecta	ASM365146v1	NPMM01012017.1	20381	0.007341	93.4912
Formica exsecta	ASM365146v1	NPMM01010712.1	20365	0.00733524	93.4986
Formica exsecta	ASM365146v1	NPMM01014319.1	20349	0.00732948	93.5059
Formica exsecta	ASM365146v1	NPMM01010519.1	20329	0.00732227	93.5132
Formica exsecta	ASM365146v1	NPMM01011335.1	20307	0.00731435	93.5205
Formica exsecta	ASM365146v1	NPMM01013448.1	20293	0.0073093	93.5278
Formica exsecta	ASM365146v1	NPMM01009248.1	20281	0.00730498	93.5352
Formica exsecta	ASM365146v1	NPMM01012239.1	20267	0.00729994	93.5425
Formica exsecta	ASM365146v1	NPMM01011189.1	20265	0.00729922	93.5498
Formica exsecta	ASM365146v1	NPMM01012589.1	20261	0.00729778	93.5571
Formica exsecta	ASM365146v1	NPMM01014321.1	20252	0.00729454	93.5643
Formica exsecta	ASM365146v1	NPMM01013457.1	20234	0.00728805	93.5716
Formica exsecta	ASM365146v1	NPMM01011675.1	20217	0.00728193	93.5789
Formica exsecta	ASM365146v1	NPMM01010211.1	20213	0.00728049	93.5862
Formica exsecta	ASM365146v1	NPMM01013465.1	20200	0.00727581	93.5935
Formica exsecta	ASM365146v1	NPMM01011580.1	20198	0.00727509	93.6007
Formica exsecta	ASM365146v1	NPMM01012283.1	20193	0.00727329	93.608
Formica exsecta	ASM365146v1	NPMM01009861.1	20182	0.00726932	93.6153
Formica exsecta	ASM365146v1	NPMM01012446.1	20167	0.00726392	93.6226
Formica exsecta	ASM365146v1	NPMM01009662.1	20164	0.00726284	93.6298
Formica exsecta	ASM365146v1	NPMM01009293.1	20162	0.00726212	93.6371
Formica exsecta	ASM365146v1	NPMM01009319.1	20160	0.0072614	93.6443
Formica exsecta	ASM365146v1	NPMM01013806.1	20154	0.00725924	93.6516
Formica exsecta	ASM365146v1	NPMM01010715.1	20153	0.00725888	93.6589
Formica exsecta	ASM365146v1	NPMM01012910.1	20151	0.00725816	93.6661
Formica exsecta	ASM365146v1	NPMM01011976.1	20150	0.0072578	93.6734
Formica exsecta	ASM365146v1	NPMM01013056.1	20150	0.0072578	93.6806
Formica exsecta	ASM365146v1	NPMM01011844.1	20140	0.0072542	93.6879
Formica exsecta	ASM365146v1	NPMM01010331.1	20136	0.00725276	93.6951
Formica exsecta	ASM365146v1	NPMM01013968.1	20132	0.00725131	93.7024
Formica exsecta	ASM365146v1	NPMM01011180.1	20126	0.00724915	93.7096
Formica exsecta	ASM365146v1	NPMM01012106.1	20122	0.00724771	93.7169
Formica exsecta	ASM365146v1	NPMM01013491.1	20121	0.00724735	93.7241
Formica exsecta	ASM365146v1	NPMM01012484.1	20118	0.00724627	93.7314
Formica exsecta	ASM365146v1	NPMM01013947.1	20117	0.00724591	93.7386
Formica exsecta	ASM365146v1	NPMM01009468.1	20115	0.00724519	93.7459
Formica exsecta	ASM365146v1	NPMM01011402.1	20111	0.00724375	93.7531
Formica exsecta	ASM365146v1	NPMM01010635.1	20107	0.00724231	93.7604
Formica exsecta	ASM365146v1	NPMM01012076.1	20107	0.00724231	93.7676
Formica exsecta	ASM365146v1	NPMM01012145.1	20105	0.00724159	93.7748
Formica exsecta	ASM365146v1	NPMM01013908.1	20104	0.00724123	93.7821
Formica exsecta	ASM365146v1	NPMM01009694.1	20103	0.00724087	93.7893
Formica exsecta	ASM365146v1	NPMM01010244.1	20103	0.00724087	93.7966
Formica exsecta	ASM365146v1	NPMM01012883.1	20102	0.00724051	93.8038
Formica exsecta	ASM365146v1	NPMM01013008.1	20102	0.00724051	93.811
Formica exsecta	ASM365146v1	NPMM01013455.1	20102	0.00724051	93.8183
Formica exsecta	ASM365146v1	NPMM01012022.1	20096	0.00723835	93.8255
Formica exsecta	ASM365146v1	NPMM01011305.1	20094	0.00723763	93.8328
Formica exsecta	ASM365146v1	NPMM01012390.1	20093	0.00723727	93.84
Formica exsecta	ASM365146v1	NPMM01011571.1	20092	0.00723691	93.8472
Formica exsecta	ASM365146v1	NPMM01012937.1	20091	0.00723655	93.8545
Formica exsecta	ASM365146v1	NPMM01009496.1	20090	0.00723619	93.8617
Formica exsecta	ASM365146v1	NPMM01011913.1	20088	0.00723547	93.8689
Formica exsecta	ASM365146v1	NPMM01013338.1	20088	0.00723547	93.8762
Formica exsecta	ASM365146v1	NPMM01011337.1	20087	0.00723511	93.8834
Formica exsecta	ASM365146v1	NPMM01012135.1	20084	0.00723403	93.8906
Formica exsecta	ASM365146v1	NPMM01013970.1	20082	0.00723331	93.8979
Formica exsecta	ASM365146v1	NPMM01014247.1	20082	0.00723331	93.9051
Formica exsecta	ASM365146v1	NPMM01011424.1	20078	0.00723186	93.9123
Formica exsecta	ASM365146v1	NPMM01010021.1	20075	0.00723078	93.9196
Formica exsecta	ASM365146v1	NPMM01010283.1	20074	0.00723042	93.9268
Formica exsecta	ASM365146v1	NPMM01010187.1	20073	0.00723006	93.934
Formica exsecta	ASM365146v1	NPMM01014030.1	20072	0.0072297	93.9413
Formica exsecta	ASM365146v1	NPMM01009819.1	20064	0.00722682	93.9485
Formica exsecta	ASM365146v1	NPMM01010300.1	20064	0.00722682	93.9557
Formica exsecta	ASM365146v1	NPMM01013619.1	20061	0.00722574	93.9629
Formica exsecta	ASM365146v1	NPMM01011970.1	20060	0.00722538	93.9702
Formica exsecta	ASM365146v1	NPMM01013152.1	20060	0.00722538	93.9774
Formica exsecta	ASM365146v1	NPMM01011589.1	20059	0.00722502	93.9846
Formica exsecta	ASM365146v1	NPMM01011953.1	20059	0.00722502	93.9918
Formica exsecta	ASM365146v1	NPMM01011775.1	20058	0.00722466	93.9991
Formica exsecta	ASM365146v1	NPMM01009235.1	20057	0.0072243	94.0063
Formica exsecta	ASM365146v1	NPMM01011790.1	20057	0.0072243	94.0135
Formica exsecta	ASM365146v1	NPMM01012880.1	20057	0.0072243	94.0207
Formica exsecta	ASM365146v1	NPMM01013760.1	20057	0.0072243	94.028
Formica exsecta	ASM365146v1	NPMM01013959.1	20057	0.0072243	94.0352
Formica exsecta	ASM365146v1	NPMM01012735.1	20056	0.00722394	94.0424
Formica exsecta	ASM365146v1	NPMM01013798.1	20056	0.00722394	94.0496
Formica exsecta	ASM365146v1	NPMM01012822.1	20055	0.00722358	94.0569
Formica exsecta	ASM365146v1	NPMM01009525.1	20054	0.00722322	94.0641
Formica exsecta	ASM365146v1	NPMM01010639.1	20052	0.0072225	94.0713
Formica exsecta	ASM365146v1	NPMM01011837.1	20051	0.00722214	94.0785
Formica exsecta	ASM365146v1	NPMM01013437.1	20051	0.00722214	94.0858
Formica exsecta	ASM365146v1	NPMM01010654.1	20049	0.00722142	94.093
Formica exsecta	ASM365146v1	NPMM01009764.1	20048	0.00722106	94.1002
Formica exsecta	ASM365146v1	NPMM01010714.1	20048	0.00722106	94.1074
Formica exsecta	ASM365146v1	NPMM01013029.1	20048	0.00722106	94.1146
Formica exsecta	ASM365146v1	NPMM01011877.1	20047	0.0072207	94.1219
Formica exsecta	ASM365146v1	NPMM01013983.1	20046	0.00722034	94.1291
Formica exsecta	ASM365146v1	NPMM01013113.1	20045	0.00721998	94.1363
Formica exsecta	ASM365146v1	NPMM01011336.1	20044	0.00721962	94.1435
Formica exsecta	ASM365146v1	NPMM01011846.1	20044	0.00721962	94.1507
Formica exsecta	ASM365146v1	NPMM01011960.1	20044	0.00721962	94.158
Formica exsecta	ASM365146v1	NPMM01013352.1	20044	0.00721962	94.1652
Formica exsecta	ASM365146v1	NPMM01009426.1	20039	0.00721782	94.1724
Formica exsecta	ASM365146v1	NPMM01010111.1	20038	0.00721746	94.1796
Formica exsecta	ASM365146v1	NPMM01011205.1	20037	0.0072171	94.1868
Formica exsecta	ASM365146v1	NPMM01013744.1	20037	0.0072171	94.1941
Formica exsecta	ASM365146v1	NPMM01010533.1	20036	0.00721674	94.2013
Formica exsecta	ASM365146v1	NPMM01010324.1	20034	0.00721602	94.2085
Formica exsecta	ASM365146v1	NPMM01013922.1	20034	0.00721602	94.2157
Formica exsecta	ASM365146v1	NPMM01010995.1	20033	0.00721566	94.2229
Formica exsecta	ASM365146v1	NPMM01011549.1	20033	0.00721566	94.2301
Formica exsecta	ASM365146v1	NPMM01012877.1	20033	0.00721566	94.2373
Formica exsecta	ASM365146v1	NPMM01013940.1	20033	0.00721566	94.2446
Formica exsecta	ASM365146v1	NPMM01013584.1	20031	0.00721494	94.2518
Formica exsecta	ASM365146v1	NPMM01013204.1	20030	0.00721458	94.259
Formica exsecta	ASM365146v1	NPMM01013560.1	20030	0.00721458	94.2662
Formica exsecta	ASM365146v1	NPMM01009606.1	20029	0.00721422	94.2734
Formica exsecta	ASM365146v1	NPMM01011320.1	20029	0.00721422	94.2806
Formica exsecta	ASM365146v1	NPMM01010259.1	20028	0.00721385	94.2878
Formica exsecta	ASM365146v1	NPMM01013258.1	20027	0.00721349	94.2951
Formica exsecta	ASM365146v1	NPMM01013307.1	20026	0.00721313	94.3023
Formica exsecta	ASM365146v1	NPMM01011615.1	20025	0.00721277	94.3095
Formica exsecta	ASM365146v1	NPMM01011979.1	20025	0.00721277	94.3167
Formica exsecta	ASM365146v1	NPMM01013649.1	20025	0.00721277	94.3239
Formica exsecta	ASM365146v1	NPMM01010318.1	20024	0.00721241	94.3311
Formica exsecta	ASM365146v1	NPMM01011228.1	20023	0.00721205	94.3383
Formica exsecta	ASM365146v1	NPMM01013522.1	20023	0.00721205	94.3455
Formica exsecta	ASM365146v1	NPMM01010745.1	20022	0.00721169	94.3528
Formica exsecta	ASM365146v1	NPMM01013158.1	20022	0.00721169	94.36
Formica exsecta	ASM365146v1	NPMM01011815.1	20021	0.00721133	94.3672
Formica exsecta	ASM365146v1	NPMM01010803.1	20020	0.00721097	94.3744
Formica exsecta	ASM365146v1	NPMM01011013.1	20020	0.00721097	94.3816
Formica exsecta	ASM365146v1	NPMM01013250.1	20020	0.00721097	94.3888
Formica exsecta	ASM365146v1	NPMM01010105.1	20019	0.00721061	94.396
Formica exsecta	ASM365146v1	NPMM01011343.1	20019	0.00721061	94.4032
Formica exsecta	ASM365146v1	NPMM01011910.1	20018	0.00721025	94.4104
Formica exsecta	ASM365146v1	NPMM01010461.1	20017	0.00720989	94.4177
Formica exsecta	ASM365146v1	NPMM01013000.1	20015	0.00720917	94.4249
Formica exsecta	ASM365146v1	NPMM01013091.1	20015	0.00720917	94.4321
Formica exsecta	ASM365146v1	NPMM01013095.1	20015	0.00720917	94.4393
Formica exsecta	ASM365146v1	NPMM01011452.1	20014	0.00720881	94.4465
Formica exsecta	ASM365146v1	NPMM01013723.1	20014	0.00720881	94.4537
Formica exsecta	ASM365146v1	NPMM01014325.1	20014	0.00720881	94.4609
Formica exsecta	ASM365146v1	NPMM01013612.1	20013	0.00720845	94.4681
Formica exsecta	ASM365146v1	NPMM01009664.1	20011	0.00720773	94.4753
Formica exsecta	ASM365146v1	NPMM01011149.1	20010	0.00720737	94.4825
Formica exsecta	ASM365146v1	NPMM01012536.1	20010	0.00720737	94.4897
Formica exsecta	ASM365146v1	NPMM01012954.1	20010	0.00720737	94.497
Formica exsecta	ASM365146v1	NPMM01012804.1	20008	0.00720665	94.5042
Formica exsecta	ASM365146v1	NPMM01013586.1	20008	0.00720665	94.5114
Formica exsecta	ASM365146v1	NPMM01010704.1	20006	0.00720593	94.5186
Formica exsecta	ASM365146v1	NPMM01011044.1	20006	0.00720593	94.5258
Formica exsecta	ASM365146v1	NPMM01009251.1	20002	0.00720449	94.533
Formica exsecta	ASM365146v1	NPMM01010183.1	20002	0.00720449	94.5402
Formica exsecta	ASM365146v1	NPMM01013419.1	20002	0.00720449	94.5474
Formica exsecta	ASM365146v1	NPMM01010003.1	20001	0.00720413	94.5546
Formica exsecta	ASM365146v1	NPMM01011166.1	20000	0.00720377	94.5618
Formica exsecta	ASM365146v1	NPMM01012582.1	19999	0.00720341	94.569
Formica exsecta	ASM365146v1	NPMM01012921.1	19999	0.00720341	94.5762
Formica exsecta	ASM365146v1	NPMM01010728.1	19998	0.00720305	94.5834
Formica exsecta	ASM365146v1	NPMM01009531.1	19997	0.00720269	94.5906
Formica exsecta	ASM365146v1	NPMM01009346.1	19996	0.00720233	94.5978
Formica exsecta	ASM365146v1	NPMM01012688.1	19996	0.00720233	94.605
Formica exsecta	ASM365146v1	NPMM01012095.1	19995	0.00720197	94.6122
Formica exsecta	ASM365146v1	NPMM01010926.1	19993	0.00720125	94.6194
Formica exsecta	ASM365146v1	NPMM01012597.1	19993	0.00720125	94.6266
Formica exsecta	ASM365146v1	NPMM01010419.1	19992	0.00720089	94.6338
Formica exsecta	ASM365146v1	NPMM01012105.1	19992	0.00720089	94.641
Formica exsecta	ASM365146v1	NPMM01012961.1	19991	0.00720053	94.6482
Formica exsecta	ASM365146v1	NPMM01011195.1	19988	0.00719945	94.6554
Formica exsecta	ASM365146v1	NPMM01010887.1	19986	0.00719873	94.6626
Formica exsecta	ASM365146v1	NPMM01011792.1	19986	0.00719873	94.6698
Formica exsecta	ASM365146v1	NPMM01013487.1	19986	0.00719873	94.677
Formica exsecta	ASM365146v1	NPMM01014207.1	19986	0.00719873	94.6842
Formica exsecta	ASM365146v1	NPMM01010530.1	19984	0.00719801	94.6914
Formica exsecta	ASM365146v1	NPMM01011315.1	19983	0.00719765	94.6986
Formica exsecta	ASM365146v1	NPMM01011396.1	19982	0.00719729	94.7058
Formica exsecta	ASM365146v1	NPMM01012817.1	19982	0.00719729	94.713
Formica exsecta	ASM365146v1	NPMM01013830.1	19982	0.00719729	94.7202
Formica exsecta	ASM365146v1	NPMM01010231.1	19981	0.00719693	94.7274
Formica exsecta	ASM365146v1	NPMM01013842.1	19980	0.00719657	94.7346
Formica exsecta	ASM365146v1	NPMM01012613.1	19979	0.00719621	94.7418
Formica exsecta	ASM365146v1	NPMM01009393.1	19978	0.00719585	94.749
Formica exsecta	ASM365146v1	NPMM01009657.1	19977	0.00719549	94.7562
Formica exsecta	ASM365146v1	NPMM01011542.1	19976	0.00719513	94.7634
Formica exsecta	ASM365146v1	NPMM01011052.1	19975	0.00719476	94.7706
Formica exsecta	ASM365146v1	NPMM01013436.1	19975	0.00719476	94.7778
Formica exsecta	ASM365146v1	NPMM01013025.1	19973	0.00719404	94.785
[truncated: 13,454 more rows]
