# Supplementary material for: Reference genome of the kidnapper ant, Polyergus mexicanus
Source: J Hered. 2024 Sep 9;116(3):293–302. doi: 10.1093/jhered/esae047 (PMC12130431; doi:10.1093/jhered/esae047)
Supplement: esae047_suppl_Supplementary_Table_S3 [file esae047_suppl_supplementary_table_s3.xlsx]

## Sheet: Sheet1
Category	bestsumorder_phylum	bestsumorder_class	bestsumorder_order	bestsumorder_family	bestsumorder_genus	bestsumorder_species	contig_name	_id	gc	length	iyPolMexi1.0.haploid.hifi.s_cov	iyPolMexi1.0.haploid.hifi.s_read_cov
Bacterial	Proteobacteria	Alphaproteobacteria	Rhodospirillales	Acetobacteraceae	Acetobacteraceae-undef	Acetobacteraceae bacterium	ptg000099l	98	0.4469	347922	11.8598	494
Bacterial	Proteobacteria	Alphaproteobacteria	Rhodospirillales	Acetobacteraceae	Acetobacteraceae-undef	Acetobacteraceae bacterium	ptg000428l	427	0.4393	309803	13.3796	509
Bacterial	Proteobacteria	Alphaproteobacteria	Rhodospirillales	Acetobacteraceae	Acetobacteraceae-undef	Acetobacteraceae bacterium	ptg000459l	458	0.433	65789	10.5856	84
Bacterial	Proteobacteria	Alphaproteobacteria	Rhodospirillales	Acetobacteraceae	Acetobacteraceae-undef	Acetobacteraceae bacterium	ptg000481l	480	0.4416	248588	13.6524	431
Bacterial	Proteobacteria	Alphaproteobacteria	Rhodospirillales	Acetobacteraceae	Acetobacteraceae-undef	Acetobacteraceae bacterium	ptg000550l	549	0.452	131274	11.7318	191
Bacterial	Proteobacteria	Alphaproteobacteria	Rhodospirillales	Acetobacteraceae	Acetobacteraceae-undef	Acetobacteraceae bacterium	ptg000661l	660	0.443	77739	13.875	135
Bacterial	Proteobacteria	Alphaproteobacteria	Rhodospirillales	Acetobacteraceae	Acetobacteraceae-undef	Acetobacteraceae bacterium	ptg000700l	699	0.4491	337889	13.7366	572
Bacterial	Proteobacteria	Alphaproteobacteria	Rhodospirillales	Acetobacteraceae	Acetobacteraceae-undef	Acetobacteraceae bacterium	ptg000765l	764	0.4672	134323	12.1414	205
Bacterial	Proteobacteria	Alphaproteobacteria	Rhodospirillales	Acetobacteraceae	Acetobacteraceae-undef	Acetobacteraceae bacterium	ptg000889l	888	0.4554	84722	10.7333	110
Bacterial	Proteobacteria	Alphaproteobacteria	Rhodospirillales	Acetobacteraceae	Acetobacteraceae-undef	Acetobacteraceae bacterium	ptg000923l	922	0.4116	151095	12.6055	225
Bacterial	Proteobacteria	Alphaproteobacteria	Rhodospirillales	Acetobacteraceae	Acetobacteraceae-undef	Acetobacteraceae bacterium	ptg000928l	927	0.4465	68016	12.3728	101
Bacterial	Proteobacteria	Alphaproteobacteria	Rhodospirillales	Acetobacteraceae	Acetobacteraceae-undef	Acetobacteraceae bacterium	ptg000937l	936	0.4224	84304	9.9428	113
Bacterial	Proteobacteria	Alphaproteobacteria	Rhodospirillales	Acetobacteraceae	Acetobacteraceae-undef	Acetobacteraceae bacterium	ptg000994l	993	0.4187	23537	2.4773	6
Bacterial	Proteobacteria	Alphaproteobacteria	Rhodospirillales	Acetobacteraceae	Acetobacteraceae-undef	Acetobacteraceae bacterium	ptg001141l	1140	0.4709	13417	12.0938	21
Bacterial	Proteobacteria	Alphaproteobacteria	Rhodospirillales	Acetobacteraceae	Oecophyllibacter	Oecophyllibacter saccharovorans	ptg000136c	135	0.5571	2301282	112.518	28775
Bacterial	Proteobacteria	Alphaproteobacteria	Rhodospirillales	Acetobacteraceae	Oecophyllibacter	Oecophyllibacter saccharovorans	ptg000738l	737	0.4949	13242	90.2131	182
Bacterial	Proteobacteria	Alphaproteobacteria	Rickettsiales	Anaplasmataceae	Wolbachia	Wolbachia endosymbiont of Carposina sasakii	ptg001178l	1177	0.3575	16155	301.51	630
Bacterial	Proteobacteria	Alphaproteobacteria	Rickettsiales	Anaplasmataceae	Wolbachia	Wolbachia endosymbiont of Carposina sasakii	ptg001214l	1213	0.351	16517	301.38	663
Bacterial	Proteobacteria	Alphaproteobacteria	Rickettsiales	Anaplasmataceae	Wolbachia	Wolbachia endosymbiont of Carposina sasakii	ptg001226l	1225	0.352	16965	324.562	711
Bacterial	Proteobacteria	Alphaproteobacteria	Rickettsiales	Anaplasmataceae	Wolbachia	Wolbachia endosymbiont of Carposina sasakii	ptg001229l	1228	0.3529	16585	257.441	562
Bacterial	Proteobacteria	Alphaproteobacteria	Rickettsiales	Anaplasmataceae	Wolbachia	Wolbachia endosymbiont of Carposina sasakii	ptg001237l	1236	0.3588	7821	72.6021	91
Bacterial	Proteobacteria	Alphaproteobacteria	Rickettsiales	Anaplasmataceae	Wolbachia	Wolbachia endosymbiont of Culex quinquefasciatus	ptg000861l	860	0.3497	11831	277.5	467
Bacterial	Proteobacteria	Alphaproteobacteria	Rickettsiales	Anaplasmataceae	Wolbachia	Wolbachia endosymbiont of Drosophila ananassae	ptg001233l	1232	0.3563	11914	310.08	523
Bacterial	Proteobacteria	Alphaproteobacteria	Rickettsiales	Anaplasmataceae	Wolbachia	Wolbachia endosymbiont of Drosophila simulans	ptg000378c	377	0.3534	1225950	1646.09	256271
Bacterial	Proteobacteria	Alphaproteobacteria	Rickettsiales	Anaplasmataceae	Wolbachia	Wolbachia endosymbiont of Drosophila simulans	ptg001149l	1148	0.3392	14031	62.0761	137
Bacterial	Proteobacteria	Alphaproteobacteria	Rickettsiales	Anaplasmataceae	Wolbachia	Wolbachia endosymbiont of Drosophila simulans	ptg001192l	1191	0.3489	15465	75.8131	189
Bacterial	Proteobacteria	Alphaproteobacteria	Rickettsiales	Anaplasmataceae	Wolbachia	Wolbachia endosymbiont of Drosophila simulans	ptg001240l	1239	0.3573	9335	145.146	204
Bacterial	Proteobacteria	Alphaproteobacteria	Rickettsiales	Anaplasmataceae	Wolbachia	Wolbachia pipientis	ptg000792l	791	0.3477	14104	403.549	784
Bacterial	Proteobacteria	Alphaproteobacteria	Rickettsiales	Anaplasmataceae	Wolbachia	Wolbachia pipientis	ptg001180l	1179	0.3534	11912	143.942	246
Bacterial	Proteobacteria	Alphaproteobacteria	Rickettsiales	Anaplasmataceae	Wolbachia	Wolbachia pipientis	ptg001184l	1183	0.351	14186	195.052	366
Bacterial	Proteobacteria	Alphaproteobacteria	Rickettsiales	Anaplasmataceae	Wolbachia	Wolbachia pipientis	ptg001185l	1184	0.346	16007	184.146	380
Bacterial	Proteobacteria	Alphaproteobacteria	Rickettsiales	Anaplasmataceae	Wolbachia	Wolbachia pipientis	ptg001188l	1187	0.3516	13309	218.508	377
Bacterial	Proteobacteria	Alphaproteobacteria	Rickettsiales	Anaplasmataceae	Wolbachia	Wolbachia pipientis	ptg001199l	1198	0.353	11589	132.493	215
Bacterial	Proteobacteria	Alphaproteobacteria	Rickettsiales	Anaplasmataceae	Wolbachia	Wolbachia pipientis	ptg001201l	1200	0.3772	6267	3.6708	4
Bacterial	Proteobacteria	Alphaproteobacteria	Rickettsiales	Anaplasmataceae	Wolbachia	Wolbachia pipientis	ptg001202l	1201	0.3448	10889	101.84	171
Bacterial	Proteobacteria	Alphaproteobacteria	Rickettsiales	Anaplasmataceae	Wolbachia	Wolbachia pipientis	ptg001209l	1208	0.3529	14887	240.825	486
Bacterial	Proteobacteria	Alphaproteobacteria	Rickettsiales	Anaplasmataceae	Wolbachia	Wolbachia pipientis	ptg001212l	1211	0.3589	11176	215.469	340
Bacterial	Proteobacteria	Alphaproteobacteria	Rickettsiales	Anaplasmataceae	Wolbachia	Wolbachia pipientis	ptg001213l	1212	0.3455	14574	172.965	334
Bacterial	Proteobacteria	Alphaproteobacteria	Rickettsiales	Anaplasmataceae	Wolbachia	Wolbachia pipientis	ptg001216l	1215	0.3756	14064	518.518	957
Bacterial	Proteobacteria	Alphaproteobacteria	Rickettsiales	Anaplasmataceae	Wolbachia	Wolbachia pipientis	ptg001218l	1217	0.3522	14595	230.969	460
Bacterial	Proteobacteria	Alphaproteobacteria	Rickettsiales	Anaplasmataceae	Wolbachia	Wolbachia pipientis	ptg001222l	1221	0.3529	13964	197.43	360
Bacterial	Proteobacteria	Alphaproteobacteria	Rickettsiales	Anaplasmataceae	Wolbachia	Wolbachia pipientis	ptg001225l	1224	0.361	7653	37.9319	47
Bacterial	Proteobacteria	Alphaproteobacteria	Rickettsiales	Anaplasmataceae	Wolbachia	Wolbachia pipientis	ptg001227l	1226	0.354	10530	236.201	359
Bacterial	Proteobacteria	Alphaproteobacteria	Rickettsiales	Anaplasmataceae	Wolbachia	Wolbachia pipientis	ptg001228l	1227	0.3517	13579	178.065	341
Bacterial	Proteobacteria	Alphaproteobacteria	Rickettsiales	Anaplasmataceae	Wolbachia	Wolbachia pipientis	ptg001234l	1233	0.3439	11836	109.643	183
Bacterial	Proteobacteria	Alphaproteobacteria	Rickettsiales	Anaplasmataceae	Wolbachia	Wolbachia pipientis	ptg001235l	1234	0.3308	8578	37.3624	49
Bacterial	Proteobacteria	Alphaproteobacteria	Rickettsiales	Anaplasmataceae	Wolbachia	Wolbachia pipientis	ptg001239l	1238	0.3608	7608	30.0871	38
Bacterial	Firmicutes	Bacilli	Lactobacillales	Lactobacillaceae	Fructilactobacillus	Fructilactobacillus lindneri	ptg000490l	489	0.3089	30193	5.9228	22
Bacterial	Firmicutes	Bacilli	Lactobacillales	Lactobacillaceae	Fructilactobacillus	Fructilactobacillus lindneri	ptg000520l	519	0.3586	15025	10.6125	30
Bacterial	Firmicutes	Bacilli	Lactobacillales	Lactobacillaceae	Fructilactobacillus	Fructilactobacillus lindneri	ptg000583l	582	0.3007	11943	3.9876	9
Bacterial	Firmicutes	Bacilli	Lactobacillales	Lactobacillaceae	Fructilactobacillus	Fructilactobacillus lindneri	ptg000655l	654	0.345	39373	9.2017	52
Bacterial	Firmicutes	Bacilli	Lactobacillales	Lactobacillaceae	Fructilactobacillus	Fructilactobacillus lindneri	ptg000758l	757	0.3191	32088	6.8106	31
Bacterial	Firmicutes	Bacilli	Lactobacillales	Lactobacillaceae	Fructilactobacillus	Fructilactobacillus lindneri	ptg000849l	848	0.359	20949	3.5418	12
Bacterial	Firmicutes	Bacilli	Lactobacillales	Lactobacillaceae	Fructilactobacillus	Fructilactobacillus lindneri	ptg000853l	852	0.3657	14251	9.4402	21
Bacterial	Firmicutes	Bacilli	Lactobacillales	Lactobacillaceae	Fructilactobacillus	Fructilactobacillus lindneri	ptg000881l	880	0.3604	22779	5.6189	17
Bacterial	Firmicutes	Bacilli	Lactobacillales	Lactobacillaceae	Fructilactobacillus	Fructilactobacillus lindneri	ptg000888l	887	0.2962	34311	9.8448	57
Bacterial	Firmicutes	Bacilli	Lactobacillales	Lactobacillaceae	Fructilactobacillus	Fructilactobacillus lindneri	ptg000895l	894	0.3269	32481	7.0283	30
Bacterial	Firmicutes	Bacilli	Lactobacillales	Lactobacillaceae	Fructilactobacillus	Fructilactobacillus lindneri	ptg000960l	959	0.3655	42903	7.8655	57
Bacterial	Firmicutes	Bacilli	Lactobacillales	Lactobacillaceae	Fructilactobacillus	Fructilactobacillus lindneri	ptg000983l	982	0.3097	24597	7.1894	30
Bacterial	Firmicutes	Bacilli	Lactobacillales	Lactobacillaceae	Fructilactobacillus	Fructilactobacillus lindneri	ptg000987l	986	0.3151	44101	6.6745	49
Bacterial	Firmicutes	Bacilli	Lactobacillales	Lactobacillaceae	Fructilactobacillus	Fructilactobacillus lindneri	ptg001011l	1010	0.3216	17850	9.9101	24
Bacterial	Firmicutes	Bacilli	Lactobacillales	Lactobacillaceae	Fructilactobacillus	Fructilactobacillus lindneri	ptg001019l	1018	0.3213	41961	9.3619	53
Bacterial	Firmicutes	Bacilli	Lactobacillales	Lactobacillaceae	Fructilactobacillus	Fructilactobacillus lindneri	ptg001021l	1020	0.3816	24211	7.6688	33
Bacterial	Firmicutes	Bacilli	Lactobacillales	Lactobacillaceae	Fructilactobacillus	Fructilactobacillus lindneri	ptg001030l	1029	0.3669	14255	11.2482	29
Bacterial	Firmicutes	Bacilli	Lactobacillales	Lactobacillaceae	Fructilactobacillus	Fructilactobacillus lindneri	ptg001046l	1045	0.3544	14641	8.9271	22
Bacterial	Firmicutes	Bacilli	Lactobacillales	Lactobacillaceae	Fructilactobacillus	Fructilactobacillus lindneri	ptg001067l	1066	0.3308	29107	6.3521	27
Bacterial	Firmicutes	Bacilli	Lactobacillales	Lactobacillaceae	Fructilactobacillus	Fructilactobacillus lindneri	ptg001068l	1067	0.3516	12878	5.2197	10
Bacterial	Firmicutes	Bacilli	Lactobacillales	Lactobacillaceae	Fructilactobacillus	Fructilactobacillus lindneri	ptg001073l	1072	0.349	9593	7.1097	12
Bacterial	Firmicutes	Bacilli	Lactobacillales	Lactobacillaceae	Fructilactobacillus	Fructilactobacillus lindneri	ptg001078l	1077	0.3532	20606	5.4619	17
Bacterial	Firmicutes	Bacilli	Lactobacillales	Lactobacillaceae	Fructilactobacillus	Fructilactobacillus lindneri	ptg001082l	1081	0.3595	13595	6.6305	23
Bacterial	Firmicutes	Bacilli	Lactobacillales	Lactobacillaceae	Fructilactobacillus	Fructilactobacillus lindneri	ptg001083l	1082	0.3257	30013	4.2839	15
Bacterial	Firmicutes	Bacilli	Lactobacillales	Lactobacillaceae	Fructilactobacillus	Fructilactobacillus lindneri	ptg001087l	1086	0.3156	14147	6.8036	13
Bacterial	Firmicutes	Bacilli	Lactobacillales	Lactobacillaceae	Fructilactobacillus	Fructilactobacillus lindneri	ptg001094l	1093	0.3368	29307	8.8732	36
Bacterial	Firmicutes	Bacilli	Lactobacillales	Lactobacillaceae	Fructilactobacillus	Fructilactobacillus lindneri	ptg001097l	1096	0.352	27877	10.7967	44
Bacterial	Firmicutes	Bacilli	Lactobacillales	Lactobacillaceae	Fructilactobacillus	Fructilactobacillus lindneri	ptg001100l	1099	0.3264	17986	7.3162	18
Bacterial	Firmicutes	Bacilli	Lactobacillales	Lactobacillaceae	Fructilactobacillus	Fructilactobacillus lindneri	ptg001101l	1100	0.3654	15568	6.1866	17
Bacterial	Firmicutes	Bacilli	Lactobacillales	Lactobacillaceae	Fructilactobacillus	Fructilactobacillus lindneri	ptg001108l	1107	0.3566	13461	3.5674	9
Bacterial	Firmicutes	Bacilli	Lactobacillales	Lactobacillaceae	Fructilactobacillus	Fructilactobacillus lindneri	ptg001119l	1118	0.3174	25161	5.8727	18
Bacterial	Firmicutes	Bacilli	Lactobacillales	Lactobacillaceae	Fructilactobacillus	Fructilactobacillus lindneri	ptg001120l	1119	0.3497	13989	11.3689	27
Bacterial	Firmicutes	Bacilli	Lactobacillales	Lactobacillaceae	Fructilactobacillus	Fructilactobacillus lindneri	ptg001125l	1124	0.3778	14313	7.9541	20
Bacterial	Firmicutes	Bacilli	Lactobacillales	Lactobacillaceae	Fructilactobacillus	Fructilactobacillus lindneri	ptg001128l	1127	0.3717	24222	12.2569	43
Bacterial	Firmicutes	Bacilli	Lactobacillales	Lactobacillaceae	Fructilactobacillus	Fructilactobacillus lindneri	ptg001137l	1136	0.3604	26910	8.2058	27
Bacterial	Firmicutes	Bacilli	Lactobacillales	Lactobacillaceae	Fructilactobacillus	Fructilactobacillus lindneri	ptg001138l	1137	0.3097	15120	7.2975	18
Bacterial	Firmicutes	Bacilli	Lactobacillales	Lactobacillaceae	Fructilactobacillus	Fructilactobacillus lindneri	ptg001146l	1145	0.3289	21736	4.6832	24
Bacterial	Firmicutes	Bacilli	Lactobacillales	Lactobacillaceae	Fructilactobacillus	Fructilactobacillus lindneri	ptg001151l	1150	0.3567	15642	5.0347	12
Bacterial	Firmicutes	Bacilli	Lactobacillales	Lactobacillaceae	Fructilactobacillus	Fructilactobacillus lindneri	ptg001152l	1151	0.3436	19443	6.2724	18
Bacterial	Firmicutes	Bacilli	Lactobacillales	Lactobacillaceae	Fructilactobacillus	Fructilactobacillus lindneri	ptg001154l	1153	0.3525	18608	5.439	19
Bacterial	Firmicutes	Bacilli	Lactobacillales	Lactobacillaceae	Fructilactobacillus	Fructilactobacillus sanfranciscensis	ptg000035c	34	0.3546	1656876	30.0303	5911
Bacterial	Firmicutes	Bacilli	Lactobacillales	Lactobacillaceae	Fructilactobacillus	Fructilactobacillus sanfranciscensis	ptg001153l	1152	0.2891	15782	5.5213	14
Viral	Nucleocytoviricota	Megaviricetes	Pimascovirales	Iridoviridae	Iridoviridae-undef	Iridovirus Liz-CrIV	ptg000925l	924	0.2783	157462	25.3679	550
VIral	Nucleocytoviricota	Megaviricetes	Pimascovirales	Iridoviridae	Iridoviridae-undef	Iridovirus Liz-CrIV	ptg001018l	1017	0.2748	34678	17.7246	88
