# Supplementary material for: Reference genome of the kidnapper ant, Polyergus mexicanus
Source: J Hered. 2024 Sep 9;116(3):293–302. doi: 10.1093/jhered/esae047 (PMC12130431; doi:10.1093/jhered/esae047)
Supplement: esae047_suppl_Supplementary_Table_S4 [file esae047_suppl_supplementary_table_s4.xlsx]

## Sheet: Sheet1
Taxon	Host species	Wolbachia supergroup	Strain (#)	Isolate/Strain ID	Genome assembly ID	GenBank accession ID	Size (bp)	Gene (#)	Completeness (%)	Contamination (%)	Reference
Wolbachia pipientis endosymbiont	Camponotus pennsylvanicus	not determined	1	ant7	ASM2305294v1	GCA_023052945.1	1582319	1579	-	-	Faulk 2023
Wolbachia endosymbiont	Cardiocondyla obscurior	A	1	wCobs-BR2009-alpha	WoCaobscurior_wCobs-BR2009-alpha_v1.0	GCA_902713635.1	1194983	1263	99.09*	0.64*	unpublished
Wolbachia endosymbiont	Cardiocondyla obscurior	A	1	wCobs-JP2010-OypB	WoCaobscurior_wCobs-JP2010-OypB_v1.0	GCA_902713645.1	1299373	1313	98.91*	1.36*	unpublished
Wolbachia endosymbiont	Formica exsecta	A	≥2	mixed	ASM370423v1	GCA_003704235.1	3096460	1796	99.6**	-	Dhaygude et al. 2019
Wolbachia endosymbiont	Polyergus mexicanus	not determined	1	NDT 795.1	iyPolMexi1_wPol	CP158586.1	1225351	1186	98.55*	0.00*	this study
* Completeness (%) and contamination (%) assesed with the Wolbachia CheckM marker set.
** Completeness (%) assesed with author-determined marker set (Dhaygude et al. 2019).
